# Supplementary material for: Comparative Proteomic Analysis of Nodulated and Non-Nodulated Casuarina glauca Sieb. ex Spreng. Grown under Salinity Conditions Using Sequential Window Acquisition of All Theoretical Mass Spectra (SWATH-MS)
Source: Int J Mol Sci. 2019 Dec 20;21(1):78. doi: 10.3390/ijms21010078 (PMC6982049; doi:10.3390/ijms21010078)
Supplement: Supplementary file 1 [file ijms-21-00078-s001.zip]

Archive with 4 entries (4 files):
- SuplemmentaryTables/Additional file 1 - Table S1.xlsx
- SuplemmentaryTables/Additional file 2 - Table S2.xlsx
- SuplemmentaryTables/Additional file 3 - Table S3.xlsx
- SuplemmentaryTables/Additional file 4 - Table S4.xlsx
