# Supplementary material for: Comparative Proteomic Analysis of Nodulated and Non-Nodulated Casuarina glauca Sieb. ex Spreng. Grown under Salinity Conditions Using Sequential Window Acquisition of All Theoretical Mass Spectra (SWATH-MS)
Source: Int J Mol Sci. 2019 Dec 20;21(1):78. doi: 10.3390/ijms21010078 (PMC6982049; doi:10.3390/ijms21010078)
Supplement: Supplementary file 1 [file ijms-21-00078-s001.zip › SuplemmentaryTables/Additional file 1 - Table S1.xlsx]

## Sheet: Table S1
Table S1 - Relative Abundance of the 43 Differentially Expressed Proteins identified in KNO3+ plants
Proteins with statistically significant differences between the two test groups, where the ratio of the amount of a protein in one group to another should increase or decrease by at least 50% (Thus, 0.67> ratio> 1.5 )
NCBI Reference Sequence	Protein name	Homologous Species	Nº of Matched peptides	0/200mM NaCl	0/400mM NaCl	0/600mM NaCl
XP_010025353.1	Glyceraldehyde-3-phosphate dehydrogenase, cytosolic	Eucalyptus grandis	13			↑
XP_018844199.1	Quinone-oxidoreductase homolog, chloroplastic	Juglans regia	3		↑	↑
XP_018814537.1	Triosephosphate isomerase, cytosolic	Juglans regia	9			↑
XP_018842218.1	Isoflavone reductase-like protein	Juglans regia	4			↑
XP_018815487.1	Allene oxide cylase, chloroplastic-like	Juglans regia	4			↑
XP_018858114.1	Protein disulfide-isomerase-like	Juglans regia	5			↑
XP_006381300.1	Monodehydroascorbate reductase family protein	Populus trichocarpa	8			↑
XP_023914848.1	Stem-specific TSJT1	Quercus suber	3			↑
XP_018815185.1	Universal stress protein PHOS34-like isoform X2	Juglans regia	3			↑
XP_018823000.1	Formate dehydrogenase, mitochondrial	Juglans regia	3		↑	↑
XP_002534347.2	Rubisco large subunit-binding protein subunit alpha	Ricinus communis	7			↑
XP_015896184.1	Thaumatin-like protein 1	Ziziphus jujuba	7			↑
XP_021819973.1	Peptidyl-prolyl cis-trans isomerase 1 (cyclophilin)	Prunus avium	6			↑
XP_018849005.1	Universal stress protein PHOS32-like	Juglans regia	4			↑
XP_018841469.1	L-ascorbate peroxidase 3, peroxisomal-like	Juglans regia	5			↑
XP_018854624.1	Uncharacterized protein At2g37660, chloroplastic-like	Juglans regia	3			↑
XP_011007124.1	NADP-dependent malic enzyme	Populus euphratica	6			↑
XP_007052537.1	ATP synthase subunit O, mitochondrial	Theobroma cacao	6			↑
XP_018807198.1	Uncharacterized protein	Juglans regia	3			↑
XP_021669350.1	Cysteine synthase-like	Hevea brasiliensis	4			↑
XP_018857590.1	Glycine-rich RNA-binding -like	Juglans regia	4			↑
XP_018812389.1	Peroxiredoxin-2E-2, chloroplastic-like	Juglans regia	8		↑	↑
XP_018816665.1	14-3-3-like protein A	Juglans regia	6			↑
XP_018807755.1	superoxide dismutase [Fe], chloroplastic-like isoform X2	Juglans regia	8		↑	↑
NP_001289773.1	Peroxiredoxin-2B protein (TDP)	Nelumbo nucifera	3		↑	↑
XP_018813088.1	2-Cys peroxiredoxin BAS1, chloroplastic-like	Juglans regia	10			↑
XP_012090393.1	Enolase	Jatropha curcas	5			↑
XP_018808212.1	Malate dehydrogenase-like	Juglans regia	9			↑
XP_012089157.1	Superoxide dismutase [Cu-Zn]	Jatropha curcas	5		↑	↑
XP_015632611.1	Enolase-like	Oryza sativa Japonica group	6		↑	↑
XP_018834475.1	Annexin D2-like	Juglans regia	4	↓		↑
XP_018849818.1	Malate dehydrogenase, mitochondrial	Juglans regia	4		↑	↑
XP_018834416.1	Tylakoid lumenal 19 kDa protein, chloroplastic	Juglans regia	3	↓	↑	↑
XP_018819438.1	Nucleoside diphosphate kinase B	Juglans regia	7		↑	↑
XP_006361766.2	L-ascorbate peroxidase, cytosolic isoform X1	Solanum tuberosum	4	↑	↑	↑
XP_015882430.1	Peptide methionine sulfoxide reductase-like	Ziziphus jujuba	3	↑	↑	↑
XP_018844904.1	Aldehyde dehydrogenase family 7 member A1 isoform X1	Juglans regia	4	↑	↑	↑
XP_018837618.1	5-methyltetrahydropteroyltriglutamate--homocysteine methyltransferase-like	Juglans regia	7		↓
XP_010555432.1	Tubulin alpha chain-like	Tarenaya hassleriana	6		↓
XP_015635466.1	Probable aquaporin PIP1-2	Oryza sativa Japonica Group	3		↓
XP_007017829.2	Endoplasmin homolog	Theobroma cacao	4		↓	↓
XP_018731449.1	Catalase isozyme 3 isoform X3	Eucalyptus grandis	6	↓	↓	↓
XP_018825764.1	Glucan endo-1,3-beta-glucosidase, basic vacuolar isoform-like	Juglans regia	3	↓	↓	↓
				3 ↑ ; 4 ↓	13 ↑ ; 6 ↓	37 ↑ ; 3 ↓
