# Supplementary material for: Comparative Proteomic Analysis of Nodulated and Non-Nodulated Casuarina glauca Sieb. ex Spreng. Grown under Salinity Conditions Using Sequential Window Acquisition of All Theoretical Mass Spectra (SWATH-MS)
Source: Int J Mol Sci. 2019 Dec 20;21(1):78. doi: 10.3390/ijms21010078 (PMC6982049; doi:10.3390/ijms21010078)
Supplement: Supplementary file 1 [file ijms-21-00078-s001.zip › SuplemmentaryTables/Additional file 2 - Table S2.xlsx]

## Sheet: Table S2
Table S2 - Relative Abundance of the 25 Differentially Expressed Proteins identified in NOD+ plants
Proteins with statistically significant differences between the two test groups, where the ratio of the amount of a protein in one group to another should increase or decrease by at least 50% (Thus, 0.67> ratio> 1.5)
NCBI Reference Sequence	Protein name	Homologous Species	Nº of Matched peptides	0/200mM NaCl	0/400mM NaCl	0/600mM NaCl
XP_018825745.1	Heat shock cognate 80-like	Juglans regia	10			↓
XP_007017829.2	Endoplasmin homolog	Theobroma cacao	4		↓	↓
XP_002301920.1	Catalase family protein	populus euphratica	4		↓
XP_023914848.1	Stem-specific TSJT1	Quercus suber	3		↓	↓
XP_018825764.1	Glucan endo-1,3-beta-glucosidase, basic vacuolar isoform-like	Juglans regia	3		↓	↓
XP_010555432.1	Tubulin alpha chain-like	Tarenaya hassleriana	6		↓	↓
XP_018828596.1	Caffeic acid 3-O-methyltransferase	Juglans regia	3		↓	↓
XP_018731449.1	Catalase isozyme 3 isoform X3	Eucalyptus grandis	6	↓	↓	↓
XP_018837618.1	5-methyltetrahydropteroyltriglutamate--homocysteine methyltransferase-like	Juglans regia	7	↓	↓	↓
XP_018819438.1	Nucleoside diphosphate kinase B	Juglans regia	7			↑
XP_018816665.1	14-3-3-like protein A	Juglans regia	6			↑
XP_021819973.1	Peptidyl-prolyl cis-trans isomerase 1 (cyclophilin)	Prunus avium	6			↑
XP_018815185.1	Universal stress protein PHOS34-like isoform X2	Juglans regia	3			↑
XP_018834475.1	Annexin D2-like	Juglans regia	4			↑
XP_018849005.1	Universal stress protein PHOS32-like	Juglans regia	4	↓		↑
XP_018834416.1	Tylakoid lumenal 19 kDa protein, chloroplastic	Juglans regia	3		↑	↑
XP_018854624.1	Uncharacterized protein At2g37660, chloroplastic-like	Juglans regia	3	↓	↑	↑
XP_018844199.1	Quinone-oxidoreductase homolog, chloroplastic	Juglans regia	3			↑
XP_018850349.1	Temperature-induced lipocalin-1	Juglans regia	3			↑
XP_011010280.1	Universal stress protein A-like protein	Populus euphratica	3			↑
XP_015896184.1	Thaumatin-like protein 1	Ziziphus jujuba	7		↓	↑
NP_001289773.1	Peroxiredoxin-2B	Nelumbo nucifera	3		↑	↑
XP_018807198.1	Uncharacterized protein	Juglans regia	3		↑	↑
XP_010653731.1	Monodehydroascorbate reductase isoform X1	Vitis vinifera	6	↑
XP_018844904.1	Aldehyde dehydrogenase family 7 member A1 isoform X1	Juglans regia	4	↑		↑
				2 ↑ ; 4 ↓	4 ↑ ; 9 ↓	15 ↑ ; 8 ↓
