# Supplementary material for: Comparative Proteomic Analysis of Nodulated and Non-Nodulated Casuarina glauca Sieb. ex Spreng. Grown under Salinity Conditions Using Sequential Window Acquisition of All Theoretical Mass Spectra (SWATH-MS)
Source: Int J Mol Sci. 2019 Dec 20;21(1):78. doi: 10.3390/ijms21010078 (PMC6982049; doi:10.3390/ijms21010078)
Supplement: Supplementary file 1 [file ijms-21-00078-s001.zip › SuplemmentaryTables/Additional file 3 - Table S3.xlsx]

## Sheet: Table S3
Table S3 - Relative Abundance of the 22 Differentially Expressed Proteins identified in KNO3+ versus NOD+ plants
Proteins with statistically significant differences between the two test groups, where the ratio of the amount of a protein in one group to another should increase or decrease by at least 50% (Thus, 0.67> ratio> 1.5 )
NCBI Reference Sequence	Protein name	Homologous Species	Nº of Matched peptides	0mM NaCl	200mM NaCl	400mM NaCl	600mM NaCl
XP_018808212.1	Malate dehydrogenase-like	Juglans regia	9			↓
XP_015896184.1	Thaumatin-like protein 1	Ziziphus jujuba	7			↓
XP_015632611.1	Enolase-like	Oryza sativa Japonica Group	6			↓
XP_021819973.1	Peptidyl-prolyl cis-trans isomerase 1 (cyclophilin)	Prunus avium	6			↓	↓
XP_018857590.1	Glycine-rich RNA-binding protein-like	Juglans regia	6	↑			↓
XP_023914848.1	Stem-specific TSJT1	Quercus suber	6			↓	↓
XP_015902307.1	40S ribosomal protein SA-like isoform X2	Ziziphus jujuba	5	↑
XP_021899909.1	Actin-7	Carica papaya	4		↑	↑
XP_011094842.1	Heat shock cognate 70 kDa protein 2	Sesamum indicum	3			↑
XP_007052537.1	ATP synthase subunit O, mitochondrial	Theobroma cacao	3	↑
XP_018816665.1	14-3-3-like protein A	Juglans regia	3	↑	↑
XP_018823000.1	Formate dehydrogenase, mitochondrial	Juglans regia	6	↑
XP_013704217.1	V-type proton ATPase catalytic subunit A-like	Brassica napus	4			↑
XP_018850349.1	Temperature-induced lipocalin-1	Juglans regia	3		↑		↑
XP_018815183.1	Universal stress protein PHOS34-like isoform X1	Juglans regia	3	↑			↑
YP_009186174.1	ATP synthase CF1 epsilon subunit, chloroplast	Juglans regia	3	↑	↑		↑
XP_010653731.1	Monodehydroascorbate reductase isoform X1	Vitis vinifera	3		↑
XP_018844904.1	Aldehyde dehydrogenase family 7 member A1 isoform X1	Juglans regia	6	↑	↑	↑	↑
XP_018825764.1	Glucan endo-1,3-beta-glucosidase, basic vacuolar isoform-like	Juglans regia	5		↑
XP_015635466.1	Probable aquaporin PIP1-2	Oryza sativa Japonica Group	4			↑
XP_018836009.1	Probable histone H2B.1	Juglans regia	3			↑	↑
XP_011821818.1	Histone H4-like	Mandrillus leucophaeus	4		↑	↑	↑
				8 ↑	8 ↑	7 ↑ ; 5 ↓	6 ↑ ; 3 ↓
