# Supplementary material for: Comparative Proteomic Analysis of Nodulated and Non-Nodulated Casuarina glauca Sieb. ex Spreng. Grown under Salinity Conditions Using Sequential Window Acquisition of All Theoretical Mass Spectra (SWATH-MS)
Source: Int J Mol Sci. 2019 Dec 20;21(1):78. doi: 10.3390/ijms21010078 (PMC6982049; doi:10.3390/ijms21010078)
Supplement: Supplementary file 1 [file ijms-21-00078-s001.zip › SuplemmentaryTables/Additional file 4 - Table S4.xlsx]

## Sheet: Table S4
Table S4 - Summary table showing functional annotation and classification, of the 357 proteins identified and quantified by SWATH analysis in Casuarina glauca branchlets, in response to diffretnt salt concentrations.
NCBI Reference Sequence	Protein name identity	Homologous Species	Length	Query cover	e-Value	Ident	#GO	GO IDs	GO Names	Enzyme Codes	Enzyme Names	InterPro IDs	InterPro GO IDs	InterPro GO Names
XP_018817504.1	peroxidase 54-like isoform X2	Juglans regia	253	0.97	5e-128	0.73	17	F:GO:0004601; C:GO:0005773; C:GO:0005886; P:GO:0006804; P:GO:0006979; P:GO:0009416; C:GO:0009505; P:GO:0009651; P:GO:0009826; P:GO:0010043; F:GO:0020037; P:GO:0042742; P:GO:0045926; F:GO:0046872; C:GO:0048046; P:GO:0050832; P:GO:0055114	F:peroxidase activity; C:vacuole; C:plasma membrane; P:obsolete peroxidase reaction; P:response to oxidative stress; P:response to light stimulus; C:plant-type cell wall; P:response to salt stress; P:unidimensional cell growth; P:response to zinc ion; F:heme binding; P:defense response to bacterium; P:negative regulation of growth; F:metal ion binding; C:apoplast; P:defense response to fungus; P:…	EC:1.11.1.7	Peroxidase	IPR002016 (PRINTS); IPR000823 (PRINTS); IPR002016 (PFAM); G3DSA:1.10.520.10 (GENE3D); G3DSA:1.10.420.10 (GENE3D); PTHR31388 (PANTHER); PTHR31388:SF22 (PANTHER); IPR019793 (PROSITE_PATTERNS); IPR019794 (PROSITE_PATTERNS); IPR002016 (PROSITE_PROFILES); IPR010255 (SUPERFAMILY)	F:GO:0004601; P:GO:0006979; F:GO:0020037; P:GO:0055114	F:peroxidase activity; P:response to oxidative stress; F:heme binding; P:oxidation-reduction process
XP_018807462.1	membrane-associated 30 kDa protein, chloroplastic-like	Juglans regia	169	0.96	2e-96	0.9						Coil (COILS); IPR007157 (PFAM); PTHR31088:SF6 (PANTHER); PTHR31088 (PANTHER)	no GO terms	no GO terms
OEL21214.1	Heat shock cognate 70 kDa protein	Dichanthelium oligosanthes	181	1	1e-126	0.98	1	F:GO:0005524	F:ATP binding			IPR013126 (PRINTS); G3DSA:3.90.640.10 (GENE3D); G3DSA:3.30.420.40 (GENE3D); IPR013126 (PFAM); PTHR19375 (PANTHER); PTHR19375:SF232 (PANTHER); IPR018181 (PROSITE_PATTERNS); IPR018181 (PROSITE_PATTERNS); SSF53067 (SUPERFAMILY)	no GO terms	no GO terms
XP_018829229.1	glycine--tRNA ligase, mitochondrial 1-like	Juglans regia	207	1	3e-129	0.9	9	F:GO:0004820; F:GO:0005524; C:GO:0005739; P:GO:0006426; P:GO:0006544; P:GO:0006563; P:GO:0006566; C:GO:0009345; P:GO:0046686	F:glycine-tRNA ligase activity; F:ATP binding; C:mitochondrion; P:glycyl-tRNA aminoacylation; P:glycine metabolic process; P:L-serine metabolic process; P:threonine metabolic process; C:glycine-tRNA ligase complex; P:response to cadmium ion	EC:6.1.1.14	Glycine--tRNA ligase	G3DSA:3.30.930.10 (GENE3D); PTHR10745:SF6 (PANTHER); IPR027031 (PANTHER); SSF55681 (SUPERFAMILY)	no GO terms	no GO terms
KHN37049.1	glycine dehydrogenase (decarboxylating) mitochondrial	Glycine soja	105	0.94	9e-58	0.86	12	F:GO:0004375; F:GO:0005524; C:GO:0005739; P:GO:0006546; P:GO:0006563; P:GO:0006566; C:GO:0009941; F:GO:0030170; F:GO:0032440; P:GO:0046686; C:GO:0048046; P:GO:0055114	F:glycine dehydrogenase (decarboxylating) activity; F:ATP binding; C:mitochondrion; P:glycine catabolic process; P:L-serine metabolic process; P:threonine metabolic process; C:chloroplast envelope; F:pyridoxal phosphate binding; F:2-alkenal reductase [NAD(P)] activity; P:response to cadmium ion; C:apoplast; P:oxidation-reduction process	EC:1.3.1.74; EC:1.4.4.2	2-alkenal reductase (NAD(P)(+)); Glycine dehydrogenase (aminomethyl-transferring)	PTHR11773:SF4 (PANTHER); IPR020581 (PANTHER)	F:GO:0004375; P:GO:0006546; P:GO:0055114	F:glycine dehydrogenase (decarboxylating) activity; P:glycine catabolic process; P:oxidation-reduction process
XP_018819825.1	uncharacterized protein At4g06744-like	Juglans regia	184	0.97	6e-105	0.87						G3DSA:3.80.10.10 (GENE3D); PTHR27000 (PANTHER); PTHR27000:SF43 (PANTHER); SSF52058 (SUPERFAMILY)	no GO terms	no GO terms
XP_002523404.1	chaperonin 60 subunit beta 2, chloroplastic	Ricinus communis	146	0.94	2e-69	0.84	3	F:GO:0005524; C:GO:0005737; P:GO:0042026	F:ATP binding; C:cytoplasm; P:protein refolding			IPR017998 (PRINTS); IPR027413 (G3DSA:1.10.560.GENE3D); IPR002423 (PFAM); PTHR11353:SF8 (PANTHER); PTHR11353 (PANTHER); SIGNAL_PEPTIDE (PHOBIUS); SIGNAL_PEPTIDE_H_REGION (PHOBIUS); SIGNAL_PEPTIDE_C_REGION (PHOBIUS); NON_CYTOPLASMIC_DOMAIN (PHOBIUS); SIGNAL_PEPTIDE_N_REGION (PHOBIUS); SignalP-TM (SIGNALP_GRAM_POSITIVE); SSF48592 (SUPERFAMILY)	F:GO:0005524	F:ATP binding
XP_018856789.1	transketolase, chloroplastic-like	Juglans regia	191	1	4e-112	0.88						IPR005474 (PFAM); IPR029061 (G3DSA:3.40.50.GENE3D); PTHR11624:SF81 (PANTHER); PTHR11624 (PANTHER); IPR005474 (PROSITE_PATTERNS); SIGNAL_PEPTIDE_N_REGION (PHOBIUS); NON_CYTOPLASMIC_DOMAIN (PHOBIUS); SIGNAL_PEPTIDE (PHOBIUS); SIGNAL_PEPTIDE_H_REGION (PHOBIUS); SIGNAL_PEPTIDE_C_REGION (PHOBIUS); SignalP-TM (SIGNALP_GRAM_POSITIVE); IPR029061 (SUPERFAMILY)	no GO terms	no GO terms
XP_021653731.1	serine hydroxymethyltransferase 4-like	Hevea brasiliensis	173	0.95	8e-114	0.95	11	F:GO:0004372; C:GO:0005886; P:GO:0006544; P:GO:0006563; F:GO:0008168; P:GO:0009555; P:GO:0010197; F:GO:0030170; P:GO:0032259; P:GO:0035999; P:GO:0046686	F:glycine hydroxymethyltransferase activity; C:plasma membrane; P:glycine metabolic process; P:L-serine metabolic process; F:methyltransferase activity; P:pollen development; P:polar nucleus fusion; F:pyridoxal phosphate binding; P:methylation; P:tetrahydrofolate interconversion; P:response to cadmium ion	EC:2.1.2.1	Glycine hydroxymethyltransferase	IPR001085 (PFAM); IPR015421 (G3DSA:3.40.640.GENE3D); PTHR11680:SF11 (PANTHER); IPR001085 (PANTHER); IPR015424 (SUPERFAMILY)	F:GO:0003824; F:GO:0016740	F:catalytic activity; F:transferase activity
XP_004505085.1	18.5 kDa class I heat shock protein-like	Cicer arietinum	170	0.94	1e-96	0.84						IPR002068 (PFAM); IPR008978 (G3DSA:2.60.40.GENE3D); PTHR11527:SF158 (PANTHER); IPR031107 (PANTHER); IPR002068 (PROSITE_PROFILES); IPR008978 (SUPERFAMILY)	no GO terms	no GO terms
XP_018840362.1	ketol-acid reductoisomerase, chloroplastic-like	Juglans regia	222	0.85	5e-110	0.86	3	P:GO:0009082; F:GO:0016491; P:GO:0055114	P:branched-chain amino acid biosynthetic process; F:oxidoreductase activity; P:oxidation-reduction process			G3DSA:3.40.50.720 (GENE3D); IPR013116 (PFAM); PTHR21371:SF1 (PANTHER); IPR013023 (PANTHER); SignalP-TM (SIGNALP_GRAM_POSITIVE); IPR016040 (SUPERFAMILY)	P:GO:0009082; F:GO:0016491; P:GO:0055114	P:branched-chain amino acid biosynthetic process; F:oxidoreductase activity; P:oxidation-reduction process
XP_023872106.1	basic leucine zipper and W2 domain-containing 2-like	Quercus suber	193	0.97	7e-123	0.93	5	F:GO:0003743; C:GO:0005840; P:GO:0006446; C:GO:0016020; P:GO:0016070	F:translation initiation factor activity; C:ribosome; P:regulation of translational initiation; C:membrane; P:RNA metabolic process			IPR016021 (G3DSA:1.25.40.GENE3D); PTHR14208 (PANTHER); IPR016024 (SUPERFAMILY)	F:GO:0005488	F:binding
XP_002267380.1	tubulin beta-1 chain	Vitis vinifera	264	0.89	9e-176	0.99	13	F:GO:0003924; F:GO:0005200; F:GO:0005525; C:GO:0005794; C:GO:0005874; P:GO:0006094; P:GO:0006184; P:GO:0007010; P:GO:0007018; P:GO:0010498; C:GO:0016020; C:GO:0045298; P:GO:0051258	F:GTPase activity; F:structural constituent of cytoskeleton; F:GTP binding; C:Golgi apparatus; C:microtubule; P:gluconeogenesis; P:obsolete GTP catabolic process; P:cytoskeleton organization; P:microtubule-based movement; P:proteasomal protein catabolic process; C:membrane; C:tubulin complex; P:protein polymerization			IPR000217 (PRINTS); IPR002453 (PRINTS); IPR003008 (SMART); IPR003008 (G3DSA:3.40.50.GENE3D); IPR003008 (PFAM); IPR000217 (PANTHER); PTHR11588:SF122 (PANTHER); IPR017975 (PROSITE_PATTERNS); IPR003008 (SUPERFAMILY)	F:GO:0003924; F:GO:0005200; F:GO:0005525; C:GO:0005874; P:GO:0007017	F:GTPase activity; F:structural constituent of cytoskeleton; F:GTP binding; C:microtubule; P:microtubule-based process
AHY02156.1	ultraviolet-B receptor UVR8	Betula platyphylla	192	1	4e-121	0.91						IPR000408 (PRINTS); IPR000408 (PFAM); IPR009091 (G3DSA:2.130.10.GENE3D); PTHR22870 (PANTHER); PTHR22870:SF193 (PANTHER); IPR000408 (PROSITE_PATTERNS); IPR000408 (PROSITE_PATTERNS); IPR000408 (PROSITE_PROFILES); IPR000408 (PROSITE_PROFILES); IPR000408 (PROSITE_PROFILES); IPR009091 (SUPERFAMILY)	no GO terms	no GO terms
XP_018811250.1	fructose-1,6-bisphosphatase, chloroplastic	Juglans regia	161	1	1e-65	0.68	7	P:GO:0006000; P:GO:0006013; P:GO:0006094; P:GO:0006096; P:GO:0006098; P:GO:0015976; F:GO:0042132	P:fructose metabolic process; P:mannose metabolic process; P:gluconeogenesis; P:glycolytic process; P:pentose-phosphate shunt; P:carbon utilization; F:fructose 1,6-bisphosphate 1-phosphatase activity	EC:3.1.3.11	Fructose-bisphosphatase	G3DSA:3.30.540.10 (GENE3D); IPR000146 (PFAM); PTHR11556:SF12 (PANTHER); IPR000146 (PANTHER); SSF56655 (SUPERFAMILY)	P:GO:0005975; F:GO:0042132; F:GO:0042578	P:carbohydrate metabolic process; F:fructose 1,6-bisphosphate 1-phosphatase activity; F:phosphoric ester hydrolase activity
POE73481.1	delta(1)-pyrroline-2-carboxylate reductase	Quercus suber	166	0.97	8e-94	0.86	8	F:GO:0000166; F:GO:0003824; F:GO:0005212; P:GO:0007423; P:GO:0008152; C:GO:0009507; P:GO:0009627; P:GO:0034976	F:nucleotide binding; F:catalytic activity; F:structural constituent of eye lens; P:sensory organ development; P:metabolic process; C:chloroplast; P:systemic acquired resistance; P:response to endoplasmic reticulum stress			IPR003462 (PFAM); G3DSA:3.40.50.720 (GENE3D); PTHR13812 (PANTHER); PTHR13812:SF19 (PANTHER); IPR016040 (SUPERFAMILY)	no GO terms	no GO terms
XP_023912557.1	uroporphyrinogen decarboxylase	Quercus suber	157	0.98	8e-90	0.86	5	F:GO:0004853; P:GO:0006782; C:GO:0009570; C:GO:0009941; P:GO:0015995	F:uroporphyrinogen decarboxylase activity; P:protoporphyrinogen IX biosynthetic process; C:chloroplast stroma; C:chloroplast envelope; P:chlorophyll biosynthetic process	EC:4.1.1.37	Uroporphyrinogen decarboxylase	G3DSA:3.20.20.210 (GENE3D); IPR000257 (PFAM); PTHR21091 (PANTHER); PTHR21091:SF105 (PANTHER); IPR000257 (PROSITE_PATTERNS); SIGNAL_PEPTIDE_N_REGION (PHOBIUS); SIGNAL_PEPTIDE_C_REGION (PHOBIUS); SIGNAL_PEPTIDE (PHOBIUS); SIGNAL_PEPTIDE_H_REGION (PHOBIUS); NON_CYTOPLASMIC_DOMAIN (PHOBIUS); SignalP-noTM (SIGNALP_GRAM_NEGATIVE); SignalP-TM (SIGNALP_GRAM_POSITIVE); SSF51726 (SUPERFAMILY)	F:GO:0004853; P:GO:0006779	F:uroporphyrinogen decarboxylase activity; P:porphyrin-containing compound biosynthetic process
XP_018826881.1	soluble inorganic pyrophosphatase6, chloroplastic-like	Juglans regia	183	1	2e-107	0.82	4	F:GO:0000287; F:GO:0004427; C:GO:0005737; P:GO:0006119	F:magnesium ion binding; F:inorganic diphosphatase activity; C:cytoplasm; P:oxidative phosphorylation	EC:3.6.1.1	Inorganic diphosphatase	IPR008162 (G3DSA:3.90.80.GENE3D); IPR008162 (PFAM); IPR008162 (PANTHER); PTHR10286:SF3 (PANTHER); IPR008162 (PROSITE_PATTERNS); PS51257 (PROSITE_PROFILES); IPR008162 (SUPERFAMILY)	F:GO:0000287; F:GO:0004427; C:GO:0005737; P:GO:0006796	F:magnesium ion binding; F:inorganic diphosphatase activity; C:cytoplasm; P:phosphate-containing compound metabolic process
XP_002277301.1	elongation factor TuB, chloroplastic	Vitis vinifera	229	1	5e-164	0.99	7	F:GO:0003746; F:GO:0003924; F:GO:0005525; C:GO:0005840; P:GO:0006184; P:GO:0006448; C:GO:0009507	F:translation elongation factor activity; F:GTPase activity; F:GTP binding; C:ribosome; P:obsolete GTP catabolic process; P:regulation of translational elongation; C:chloroplast			IPR000795 (PRINTS); G3DSA:2.40.30.10 (GENE3D); PF00009 (PFAM); IPR027417 (G3DSA:3.40.50.GENE3D); PTHR23115:SF146 (PANTHER); PTHR23115 (PANTHER); IPR031157 (PROSITE_PATTERNS); SIGNAL_PEPTIDE_H_REGION (PHOBIUS); SIGNAL_PEPTIDE_N_REGION (PHOBIUS); SIGNAL_PEPTIDE_C_REGION (PHOBIUS); SIGNAL_PEPTIDE (PHOBIUS); NON_CYTOPLASMIC_DOMAIN (PHOBIUS); IPR000795 (PROSITE_PROFILES); SignalP-noTM (SIGNALP_EUK); I…	F:GO:0003924; F:GO:0005525	F:GTPase activity; F:GTP binding
XP_023918047.1	probable nucleoredoxin 1	Quercus suber	159	0.96	2e-79	0.76	3	P:GO:0045454; F:GO:0047134; P:GO:0055114	P:cell redox homeostasis; F:protein-disulfide reductase activity; P:oxidation-reduction process	EC:1.8.1.8	Protein-disulfide reductase	G3DSA:3.30.60.20 (GENE3D); IPR012336 (G3DSA:3.40.30.GENE3D); IPR011424 (PFAM); PTHR13871 (PANTHER); PTHR13871 (PANTHER); PTHR13871:SF7 (PANTHER); PTHR13871:SF7 (PANTHER); SSF57889 (SUPERFAMILY)	F:GO:0047134; P:GO:0055114	F:protein-disulfide reductase activity; P:oxidation-reduction process
XP_023887653.1	ABC transporter G family member 7-like	Quercus suber	127	0.96	1e-49	0.73	6	F:GO:0005524; P:GO:0006200; P:GO:0006810; C:GO:0009941; C:GO:0016020; F:GO:0042626	F:ATP binding; P:obsolete ATP catabolic process; P:transport; C:chloroplast envelope; C:membrane; F:ATPase activity, coupled to transmembrane movement of substances			IPR027417 (G3DSA:3.40.50.GENE3D); PTHR19241:SF262 (PANTHER); PTHR19241 (PANTHER); NON_CYTOPLASMIC_DOMAIN (PHOBIUS); TRANSMEMBRANE (PHOBIUS); CYTOPLASMIC_DOMAIN (PHOBIUS); IPR027417 (SUPERFAMILY); TMhelix (TMHMM)	no GO terms	no GO terms
XP_023884224.1	glyoxylate/succinic semialdehyde reductase 1	Quercus suber	244	0.87	3e-128	0.84	15	F:GO:0003858; F:GO:0004616; C:GO:0005829; P:GO:0006098; P:GO:0006550; P:GO:0006552; P:GO:0006574; P:GO:0006979; P:GO:0007020; F:GO:0008442; P:GO:0019288; P:GO:0019344; P:GO:0019521; P:GO:0046950; F:GO:0051287	F:3-hydroxybutyrate dehydrogenase activity; F:phosphogluconate dehydrogenase (decarboxylating) activity; C:cytosol; P:pentose-phosphate shunt; P:isoleucine catabolic process; P:leucine catabolic process; P:valine catabolic process; P:response to oxidative stress; P:microtubule nucleation; F:3-hydroxyisobutyrate dehydrogenase activity; P:isopentenyl diphosphate biosynthetic process, methylerythrit…	EC:1.1.1.44; EC:1.1.1.30; EC:1.1.1.31	Phosphogluconate dehydrogenase (NADP(+)-dependent, decarboxylating); 3-hydroxybutyrate dehydrogenase; 3-hydroxyisobutyrate dehydrogenase	IPR029154 (PFAM); IPR013328 (G3DSA:1.10.1040.GENE3D); IPR006115 (PFAM); G3DSA:3.40.50.720 (GENE3D); PTHR22981 (PANTHER); PTHR22981:SF53 (PANTHER); IPR002204 (PROSITE_PATTERNS); SIGNAL_PEPTIDE (PHOBIUS); SIGNAL_PEPTIDE_H_REGION (PHOBIUS); SIGNAL_PEPTIDE_N_REGION (PHOBIUS); SIGNAL_PEPTIDE_C_REGION (PHOBIUS); NON_CYTOPLASMIC_DOMAIN (PHOBIUS); IPR016040 (SUPERFAMILY); IPR008927 (SUPERFAMILY)	F:GO:0004616; F:GO:0016491; F:GO:0051287; P:GO:0055114	F:phosphogluconate dehydrogenase (decarboxylating) activity; F:oxidoreductase activity; F:NAD binding; P:oxidation-reduction process
XP_023910741.1	Ribulose bisphosphate carboxylase/oxygenase activase, chloroplastic-like	Quercus suber	226	0.84	2e-119	0.9	1	F:GO:0005524	F:ATP binding			PTHR32429 (PANTHER); PTHR32429:SF12 (PANTHER)	no GO terms	no GO terms
XP_023886833.1	pyruvate kinase, cytosolic isozyme	Quercus suber	227	0.99	2e-154	0.97	10	F:GO:0000287; F:GO:0004743; F:GO:0005524; C:GO:0005737; P:GO:0006094; P:GO:0006096; P:GO:0006144; P:GO:0015976; P:GO:0016310; F:GO:0030955	F:magnesium ion binding; F:pyruvate kinase activity; F:ATP binding; C:cytoplasm; P:gluconeogenesis; P:glycolytic process; P:purine nucleobase metabolic process; P:carbon utilization; P:phosphorylation; F:potassium ion binding	EC:2.7.1.40	Pyruvate kinase	IPR001697 (PRINTS); IPR015794 (G3DSA:3.40.1380.GENE3D); IPR015813 (G3DSA:3.20.20.GENE3D); IPR015793 (PFAM); IPR015795 (PFAM); IPR001697 (PANTHER); PTHR11817:SF5 (PANTHER); IPR015813 (SUPERFAMILY); IPR015795 (SUPERFAMILY)	F:GO:0000287; F:GO:0003824; F:GO:0004743; P:GO:0006096; F:GO:0030955	F:magnesium ion binding; F:catalytic activity; F:pyruvate kinase activity; P:glycolytic process; F:potassium ion binding
XP_018832031.1	probable ribose-5-phosphate isomerase 3, chloroplastic	Juglans regia	234	0.84	9e-121	0.88	32	P:GO:0000165; F:GO:0004751; P:GO:0006546; P:GO:0006569; P:GO:0006612; P:GO:0006636; P:GO:0006766; P:GO:0009052; P:GO:0009106; P:GO:0009108; P:GO:0009409; C:GO:0009535; C:GO:0009570; P:GO:0009595; P:GO:0009684; P:GO:0009695; P:GO:0009697; P:GO:0009862; P:GO:0009867; C:GO:0009941; P:GO:0010200; P:GO:0010310; P:GO:0010363; P:GO:0015976; P:GO:0019253; P:GO:0019288; P:GO:0019344; P:GO:0019684; P:GO:00…	P:MAPK cascade; F:ribose-5-phosphate isomerase activity; P:glycine catabolic process; P:tryptophan catabolic process; P:protein targeting to membrane; P:unsaturated fatty acid biosynthetic process; P:vitamin metabolic process; P:pentose-phosphate shunt, non-oxidative branch; P:lipoate metabolic process; P:coenzyme biosynthetic process; P:response to cold; C:chloroplast thylakoid membrane; C:chlor…	EC:5.3.1.6	Ribose-5-phosphate isomerase	IPR004788 (PFAM); IPR004788 (TIGRFAM); G3DSA:3.40.50.1360 (GENE3D); IPR004788 (PANTHER); PTHR11934:SF7 (PANTHER); SSF100950 (SUPERFAMILY)	F:GO:0004751; P:GO:0009052	F:ribose-5-phosphate isomerase activity; P:pentose-phosphate shunt, non-oxidative branch
XP_018850381.1	thioredoxin-1 isoform X1	Juglans regia	194	0.94	2e-94	0.8	7	P:GO:0006118; P:GO:0006662; F:GO:0009055; C:GO:0009579; F:GO:0015035; C:GO:0044434; P:GO:0045454	P:obsolete electron transport; P:glycerol ether metabolic process; F:electron transfer activity; C:thylakoid; F:protein disulfide oxidoreductase activity; C:chloroplast part; P:cell redox homeostasis			PR00421 (PRINTS); IPR013766 (PFAM); IPR012336 (G3DSA:3.40.30.GENE3D); IPR005746 (TIGRFAM); PTHR10438:SF255 (PANTHER); IPR005746 (PANTHER); IPR017937 (PROSITE_PATTERNS); SIGNAL_PEPTIDE_C_REGION (PHOBIUS); SIGNAL_PEPTIDE (PHOBIUS); SIGNAL_PEPTIDE_H_REGION (PHOBIUS); NON_CYTOPLASMIC_DOMAIN (PHOBIUS); SIGNAL_PEPTIDE_N_REGION (PHOBIUS); IPR012336 (PROSITE_PROFILES); SignalP-noTM (SIGNALP_EUK); SignalP…	P:GO:0006662; F:GO:0015035; P:GO:0045454	P:glycerol ether metabolic process; F:protein disulfide oxidoreductase activity; P:cell redox homeostasis
XP_023885445.1	aminomethyltransferase, mitochondrial-like	Quercus suber	195	1	7e-131	0.92	25	F:GO:0004047; F:GO:0005515; C:GO:0005739; P:GO:0006546; P:GO:0006563; P:GO:0006566; P:GO:0007389; P:GO:0008361; F:GO:0008483; C:GO:0009534; C:GO:0009570; P:GO:0009658; P:GO:0009926; C:GO:0009941; P:GO:0010015; P:GO:0010075; C:GO:0016020; P:GO:0016117; P:GO:0019344; C:GO:0022626; P:GO:0032259; P:GO:0042744; P:GO:0046686; C:GO:0048046; P:GO:0048481	F:aminomethyltransferase activity; F:protein binding; C:mitochondrion; P:glycine catabolic process; P:L-serine metabolic process; P:threonine metabolic process; P:pattern specification process; P:regulation of cell size; F:transaminase activity; C:chloroplast thylakoid; C:chloroplast stroma; P:chloroplast organization; P:auxin polar transport; C:chloroplast envelope; P:root morphogenesis; P:regul…	EC:2.1.2.10	Aminomethyltransferase	G3DSA:3.30.70.1400 (GENE3D); IPR027266 (G3DSA:3.30.1360.GENE3D); IPR006222 (PFAM); PTHR13847:SF212 (PANTHER); PTHR13847 (PANTHER); SSF103025 (SUPERFAMILY)	F:GO:0005515	F:protein binding
XP_010264706.1	chlorophyll a-b binding protein 6A, chloroplastic-like	Nelumbo nucifera	110	0.98	4e-67	0.92	14	P:GO:0006364; C:GO:0009535; P:GO:0009637; P:GO:0009644; P:GO:0009744; P:GO:0009768; C:GO:0009941; P:GO:0010114; P:GO:0010155; P:GO:0010218; C:GO:0010287; F:GO:0016168; C:GO:0030076; F:GO:0046872	P:rRNA processing; C:chloroplast thylakoid membrane; P:response to blue light; P:response to high light intensity; P:response to sucrose; P:photosynthesis, light harvesting in photosystem I; C:chloroplast envelope; P:response to red light; P:regulation of proton transport; P:response to far red light; C:plastoglobule; F:chlorophyll binding; C:light-harvesting complex; F:metal ion binding			IPR022796 (PFAM); IPR023329 (G3DSA:1.10.3460.GENE3D); PTHR21649:SF7 (PANTHER); IPR001344 (PANTHER); SignalP-noTM (SIGNALP_EUK); IPR023329 (SUPERFAMILY)	P:GO:0009765; C:GO:0016020	P:photosynthesis, light harvesting; C:membrane
XP_018842303.1	20 kDa chaperonin, chloroplastic-like	Juglans regia	162	1	3e-90	0.82	10	F:GO:0005507; F:GO:0005524; C:GO:0005739; P:GO:0006457; P:GO:0009409; C:GO:0009535; C:GO:0009570; C:GO:0009941; P:GO:0046686; C:GO:0048046	F:copper ion binding; F:ATP binding; C:mitochondrion; P:protein folding; P:response to cold; C:chloroplast thylakoid membrane; C:chloroplast stroma; C:chloroplast envelope; P:response to cadmium ion; C:apoplast			IPR020818 (PRINTS); IPR020818 (SMART); IPR020818 (PFAM); IPR020818 (G3DSA:2.30.33.GENE3D); PTHR10772:SF0 (PANTHER); IPR020818 (PANTHER); IPR018369 (PROSITE_PATTERNS); IPR011032 (SUPERFAMILY)	F:GO:0005524; C:GO:0005737; P:GO:0006457	F:ATP binding; C:cytoplasm; P:protein folding
XP_018833564.1	eukaryotic translation initiation factor 3 subunit B-like	Juglans regia	152	1	2e-86	0.84	9	F:GO:0000166; P:GO:0001731; F:GO:0003743; C:GO:0005840; C:GO:0005852; P:GO:0006446; C:GO:0016282; F:GO:0031369; C:GO:0033290	F:nucleotide binding; P:formation of translation preinitiation complex; F:translation initiation factor activity; C:ribosome; C:eukaryotic translation initiation factor 3 complex; P:regulation of translational initiation; C:eukaryotic 43S preinitiation complex; F:translation initiation factor binding; C:eukaryotic 48S preinitiation complex			IPR000504 (SMART); IPR012677 (G3DSA:3.30.70.GENE3D); IPR000504 (PFAM); PTHR14068:SF0 (PANTHER); IPR011400 (PANTHER); IPR000504 (PROSITE_PROFILES); SSF54928 (SUPERFAMILY)	F:GO:0000166; F:GO:0003676; F:GO:0003723; F:GO:0003743; C:GO:0005852; P:GO:0006413; F:GO:0031369	F:nucleotide binding; F:nucleic acid binding; F:RNA binding; F:translation initiation factor activity; C:eukaryotic translation initiation factor 3 complex; P:translational initiation; F:translation initiation factor binding
XP_021823216.1	pyrophosphate--fructose 6-phosphate 1-phosphotransferase subunit beta	Prunus avium	166	1	2e-88	0.8	12	F:GO:0003872; F:GO:0005524; C:GO:0005945; P:GO:0006000; P:GO:0006002; P:GO:0006012; P:GO:0006013; P:GO:0006094; P:GO:0006096; P:GO:0006098; P:GO:0016310; F:GO:0047334	F:6-phosphofructokinase activity; F:ATP binding; C:6-phosphofructokinase complex; P:fructose metabolic process; P:fructose 6-phosphate metabolic process; P:galactose metabolic process; P:mannose metabolic process; P:gluconeogenesis; P:glycolytic process; P:pentose-phosphate shunt; P:phosphorylation; F:diphosphate-fructose-6-phosphate 1-phosphotransferase activity	EC:2.7.1.90; EC:2.7.1.11	Diphosphate--fructose-6-phosphate 1-phosphotransferase; 6-phosphofructokinase	G3DSA:3.40.50.450 (GENE3D); PTHR13697 (PANTHER); PTHR13697:SF26 (PANTHER); IPR000023 (SUPERFAMILY)	F:GO:0003872; P:GO:0006096	F:6-phosphofructokinase activity; P:glycolytic process
XP_023897935.1	UPF0603 protein At1g54780, chloroplastic	Quercus suber	111	0.98	3e-68	0.94	20	F:GO:0003993; P:GO:0006364; P:GO:0006636; P:GO:0006771; C:GO:0009535; C:GO:0009543; P:GO:0009637; P:GO:0009657; P:GO:0009773; P:GO:0010114; P:GO:0010206; P:GO:0010207; P:GO:0010218; P:GO:0015995; P:GO:0016117; P:GO:0019288; P:GO:0019344; P:GO:0019497; P:GO:0019761; P:GO:0035304	F:acid phosphatase activity; P:rRNA processing; P:unsaturated fatty acid biosynthetic process; P:riboflavin metabolic process; C:chloroplast thylakoid membrane; C:chloroplast thylakoid lumen; P:response to blue light; P:plastid organization; P:photosynthetic electron transport in photosystem I; P:response to red light; P:photosystem II repair; P:photosystem II assembly; P:response to far red ligh…	EC:3.1.3.2	Acid phosphatase	PTHR30373 (PANTHER); CYTOPLASMIC_DOMAIN (PHOBIUS); TRANSMEMBRANE (PHOBIUS); NON_CYTOPLASMIC_DOMAIN (PHOBIUS); TMhelix (TMHMM)	no GO terms	no GO terms
XP_006361766.2	L-ascorbate peroxidase, cytosolic isoform X1	Solanum tuberosum	224	1	4e-151	0.91	10	C:GO:0005829; P:GO:0006457; P:GO:0006804; P:GO:0009408; P:GO:0009644; F:GO:0016688; P:GO:0019852; F:GO:0020037; P:GO:0042542; P:GO:0055114	C:cytosol; P:protein folding; P:obsolete peroxidase reaction; P:response to heat; P:response to high light intensity; F:L-ascorbate peroxidase activity; P:L-ascorbic acid metabolic process; F:heme binding; P:response to hydrogen peroxide; P:oxidation-reduction process	EC:1.11.1.11	L-ascorbate peroxidase	Coil (COILS); IPR002016 (PRINTS); IPR002207 (PRINTS); G3DSA:1.10.420.10 (GENE3D); IPR002016 (PFAM); G3DSA:1.10.520.10 (GENE3D); G3DSA:1.10.420.10 (GENE3D); PTHR31356:SF10 (PANTHER); PTHR31356 (PANTHER); IPR019794 (PROSITE_PATTERNS); IPR019793 (PROSITE_PATTERNS); IPR002016 (PROSITE_PROFILES); IPR010255 (SUPERFAMILY)	F:GO:0004601; P:GO:0006979; F:GO:0020037; P:GO:0055114	F:peroxidase activity; P:response to oxidative stress; F:heme binding; P:oxidation-reduction process
XP_018816501.1	chloroplast stem-loop binding, protein of 41 kDa b, chloroplastic isoform X2	Juglans regia	213	1	2e-136	0.91	44	P:GO:0000165; F:GO:0003723; C:GO:0005773; C:GO:0005777; C:GO:0005840; P:GO:0006098; P:GO:0006364; P:GO:0006612; P:GO:0006636; C:GO:0009506; P:GO:0009595; P:GO:0009637; P:GO:0009697; P:GO:0009853; P:GO:0009862; P:GO:0009867; P:GO:0009902; C:GO:0009941; P:GO:0009965; P:GO:0010027; P:GO:0010114; P:GO:0010200; P:GO:0010207; P:GO:0010218; C:GO:0010287; F:GO:0010297; P:GO:0010310; C:GO:0010319; P:GO:00…	P:MAPK cascade; F:RNA binding; C:vacuole; C:peroxisome; C:ribosome; P:pentose-phosphate shunt; P:rRNA processing; P:protein targeting to membrane; P:unsaturated fatty acid biosynthetic process; C:plasmodesma; P:detection of biotic stimulus; P:response to blue light; P:salicylic acid biosynthetic process; P:photorespiration; P:systemic acquired resistance, salicylic acid mediated signaling pathway…			G3DSA:3.40.50.720 (GENE3D); PTHR10366:SF289 (PANTHER); PTHR10366 (PANTHER); IPR016040 (SUPERFAMILY)	no GO terms	no GO terms
XP_023918156.1	serine/threonine-protein phosphatase 2A 65 kDa regulatory subunit A beta isoform-like	quercus suber	155	0.99	1e-101	0.97	1	F:GO:0005515	F:protein binding			IPR000357 (PFAM); IPR011989 (G3DSA:1.25.10.GENE3D); PTHR10648:SF11 (PANTHER); PTHR10648 (PANTHER); IPR021133 (PROSITE_PROFILES); IPR021133 (PROSITE_PROFILES); IPR021133 (PROSITE_PROFILES); IPR016024 (SUPERFAMILY)	F:GO:0005488; F:GO:0005515	F:binding; F:protein binding
XP_018850886.1	ribulose-phosphate 3-epimerase, chloroplastic	Juglans regia	239	0.95	8e-153	0.92	2	P:GO:0005975; F:GO:0016857	P:carbohydrate metabolic process; F:racemase and epimerase activity, acting on carbohydrates and derivatives			IPR000056 (PFAM); IPR000056 (TIGRFAM); IPR013785 (G3DSA:3.20.20.GENE3D); IPR000056 (PANTHER); PTHR11749:SF4 (PANTHER); IPR000056 (PROSITE_PATTERNS); IPR000056 (PROSITE_PATTERNS); IPR011060 (SUPERFAMILY)	F:GO:0003824; P:GO:0005975; P:GO:0008152; F:GO:0016857	F:catalytic activity; P:carbohydrate metabolic process; P:metabolic process; F:racemase and epimerase activity, acting on carbohydrates and derivatives
XP_018825058.1	elongation factor 1-delta-like	Juglans regia	173	0.86	4e-74	0.91	10	F:GO:0003677; F:GO:0003700; F:GO:0003746; C:GO:0005634; C:GO:0005667; C:GO:0005840; C:GO:0005853; P:GO:0006355; P:GO:0006355; P:GO:0006448	F:DNA binding; F:DNA binding transcription factor activity; F:translation elongation factor activity; C:nucleus; C:transcription factor complex; C:ribosome; C:eukaryotic translation elongation factor 1 complex; P:regulation of transcription, DNA-templated; P:regulation of transcription, DNA-templated; P:regulation of translational elongation			Coil (COILS); IPR010987 (G3DSA:1.20.1050.GENE3D); PTHR11595 (PANTHER); PTHR11595:SF27 (PANTHER); IPR001326 (PROSITE_PATTERNS); IPR010987 (SUPERFAMILY)	F:GO:0003746; C:GO:0005853; P:GO:0006414	F:translation elongation factor activity; C:eukaryotic translation elongation factor 1 complex; P:translational elongation
XP_018854624.1	Uncharacterized protein At2g37660, chloroplastic-like	Juglans regia	207	0.99	3e-132	0.89						G3DSA:3.40.50.720 (GENE3D); PF13460 (PFAM); PTHR14194 (PANTHER); PTHR14194:SF78 (PANTHER); PTHR14194 (PANTHER); IPR016040 (SUPERFAMILY)	no GO terms	no GO terms
XP_018822003.1	probable serine protease EDA2	Juglans regia	247	0.91	1e-132	0.82	3	F:GO:0004180; P:GO:0006508; F:GO:0008236	F:carboxypeptidase activity; P:proteolysis; F:serine-type peptidase activity			IPR008758 (PFAM); IPR029058 (G3DSA:3.40.50.GENE3D); PTHR11010:SF42 (PANTHER); PTHR11010 (PANTHER); SIGNAL_PEPTIDE (PHOBIUS); SIGNAL_PEPTIDE_N_REGION (PHOBIUS); SIGNAL_PEPTIDE_C_REGION (PHOBIUS); SIGNAL_PEPTIDE_H_REGION (PHOBIUS); NON_CYTOPLASMIC_DOMAIN (PHOBIUS); IPR029058 (SUPERFAMILY)	P:GO:0006508; F:GO:0008236	P:proteolysis; F:serine-type peptidase activity
XP_015869966.1	arginase 1, mitochondrial isoform X2	Ziziphus jujuba	242	0.89	5e-138	0.89	4	F:GO:0004053; P:GO:0006527; P:GO:0006560; F:GO:0046872	F:arginase activity; P:arginine catabolic process; P:proline metabolic process; F:metal ion binding	EC:3.5.3.1	Arginase	IPR006035 (PFAM); IPR023696 (G3DSA:3.40.800.GENE3D); PTHR11358:SF32 (PANTHER); IPR006035 (PANTHER); IPR006035 (PROSITE_PROFILES); SSF52768 (SUPERFAMILY)	F:GO:0046872	F:metal ion binding
XP_010087229.1	ATP-dependent Clp protease proteolytic subunit 5 [Morus notabilis]		152	1	7e-75	0.75	1	F:GO:0008236	F:serine-type peptidase activity			IPR023562 (PFAM); IPR029045 (G3DSA:3.90.226.GENE3D); IPR023562 (PANTHER); PTHR10381:SF12 (PANTHER)	no GO terms	no GO terms
XP_002324896.1	aspartate aminotransferase 2 family	Populus trichocarpa	222	0.99	9e-156	0.94	22	P:GO:0000162; F:GO:0004069; P:GO:0006107; P:GO:0006522; P:GO:0006525; P:GO:0006531; P:GO:0006534; P:GO:0006536; P:GO:0006560; P:GO:0006571; P:GO:0009094; P:GO:0009409; C:GO:0009570; P:GO:0009693; P:GO:0009821; C:GO:0009941; C:GO:0010319; P:GO:0015976; F:GO:0030170; P:GO:0046686; C:GO:0048046; F:GO:0080130	P:tryptophan biosynthetic process; F:L-aspartate:2-oxoglutarate aminotransferase activity; P:oxaloacetate metabolic process; P:alanine metabolic process; P:arginine metabolic process; P:aspartate metabolic process; P:cysteine metabolic process; P:glutamate metabolic process; P:proline metabolic process; P:tyrosine biosynthetic process; P:L-phenylalanine biosynthetic process; P:response to cold; C…	EC:2.6.1.9; EC:2.6.1.57; EC:2.6.1.5; EC:2.6.1.1	Histidinol-phosphate transaminase; Aromatic-amino-acid transaminase; Tyrosine transaminase; Aspartate transaminase	IPR000796 (PRINTS); IPR015421 (G3DSA:3.40.640.GENE3D); IPR004839 (PFAM); IPR000796 (PANTHER); PTHR11879:SF1 (PANTHER); IPR004838 (PROSITE_PATTERNS); IPR015424 (SUPERFAMILY)	F:GO:0003824; P:GO:0006520; F:GO:0008483; P:GO:0009058; F:GO:0030170	F:catalytic activity; P:cellular amino acid metabolic process; F:transaminase activity; P:biosynthetic process; F:pyridoxal phosphate binding
XP_018816866.1	glutathione S-transferase DHAR3, chloroplastic-like	Juglans regia	218	0.88	1e-102	0.76	4	F:GO:0005515; C:GO:0009570; C:GO:0009941; P:GO:0010731	F:protein binding; C:chloroplast stroma; C:chloroplast envelope; P:protein glutathionylation			IPR012336 (G3DSA:3.40.30.GENE3D); IPR004045 (PFAM); IPR010987 (G3DSA:1.20.1050.GENE3D); PTHR11260:SF171 (PANTHER); PTHR11260 (PANTHER); IPR004045 (PROSITE_PROFILES); IPR012336 (SUPERFAMILY)	F:GO:0005515	F:protein binding
XP_018841063.1	26S protease regulatory subunit 8 homolog A	Juglans regia	218	0.97	7e-137	0.93	5	C:GO:0000502; F:GO:0005524; C:GO:0005737; F:GO:0017111; P:GO:0030163	C:proteasome complex; F:ATP binding; C:cytoplasm; F:nucleoside-triphosphatase activity; P:protein catabolic process	EC:3.6.1.15	Nucleoside-triphosphate phosphatase	Coil (COILS); IPR027417 (G3DSA:3.40.50.GENE3D); PTHR23073:SF12 (PANTHER); PTHR23073 (PANTHER); IPR027417 (SUPERFAMILY)	no GO terms	no GO terms
XP_018835577.1	probable carboxylesterase 12	Juglans regia	236	0.99	5e-135	0.8	2	P:GO:0008152; F:GO:0016787	P:metabolic process; F:hydrolase activity			IPR013094 (PFAM); IPR029058 (G3DSA:3.40.50.GENE3D); PTHR23024 (PANTHER); PTHR23024:SF157 (PANTHER); IPR002168 (PROSITE_PATTERNS); IPR029058 (SUPERFAMILY)	P:GO:0008152; F:GO:0016787	P:metabolic process; F:hydrolase activity
XP_018821858.1	ferritin-3, chloroplastic	Juglans regia	145	1	8e-62	0.73	4	P:GO:0006826; P:GO:0006879; F:GO:0008199; P:GO:0050896	P:iron ion transport; P:cellular iron ion homeostasis; F:ferric iron binding; P:response to stimulus			IPR012347 (G3DSA:1.20.1260.GENE3D); IPR008331 (PFAM); IPR001519 (PANTHER); PTHR11431:SF41 (PANTHER); SIGNAL_PEPTIDE_N_REGION (PHOBIUS); SIGNAL_PEPTIDE (PHOBIUS); SIGNAL_PEPTIDE_H_REGION (PHOBIUS); SIGNAL_PEPTIDE_C_REGION (PHOBIUS); NON_CYTOPLASMIC_DOMAIN (PHOBIUS); IPR009040 (PROSITE_PROFILES); SignalP-TM (SIGNALP_GRAM_POSITIVE); IPR009078 (SUPERFAMILY)	P:GO:0006826; P:GO:0006879; F:GO:0008199	P:iron ion transport; P:cellular iron ion homeostasis; F:ferric iron binding
ANW46678.1	aconitate hydratase	Annona cherimola	185	0.98	7e-117	0.92	6	F:GO:0003994; P:GO:0019643; P:GO:0046487; F:GO:0047780; F:GO:0051539; F:GO:0052633	F:aconitate hydratase activity; P:reductive tricarboxylic acid cycle; P:glyoxylate metabolic process; F:citrate dehydratase activity; F:4 iron, 4 sulfur cluster binding; F:isocitrate hydro-lyase (cis-aconitate-forming) activity	EC:4.2.1.4; EC:4.2.1.3	Carbon-oxygen lyases; Aconitate hydratase	IPR001030 (PRINTS); IPR015931 (G3DSA:3.30.499.GENE3D); IPR001030 (PFAM); IPR015937 (PANTHER); PTHR11670:SF40 (PANTHER); IPR018136 (PROSITE_PATTERNS); IPR018136 (PROSITE_PATTERNS); IPR001030 (SUPERFAMILY)	P:GO:0008152	P:metabolic process
XP_023917799.1	acylamino-acid-releasing enzyme isoform X1	Quercus suber	173	0.98	3e-107	0.92	2	P:GO:0006508; F:GO:0008236	P:proteolysis; F:serine-type peptidase activity			IPR001375 (PFAM); IPR029058 (G3DSA:3.40.50.GENE3D); PTHR11731:SF126 (PANTHER); PTHR11731 (PANTHER); IPR029058 (SUPERFAMILY)	P:GO:0006508; F:GO:0008236	P:proteolysis; F:serine-type peptidase activity
XP_008360830.1	aldehyde dehydrogenase family 2 member B4, mitochondrial-like	Malus domestica	146	0.99	3e-88	0.87	24	F:GO:0001758; F:GO:0004028; F:GO:0004029; F:GO:0005524; C:GO:0005739; P:GO:0006094; P:GO:0006096; P:GO:0006525; P:GO:0006547; P:GO:0006550; P:GO:0006552; P:GO:0006554; P:GO:0006560; P:GO:0006568; P:GO:0006574; P:GO:0006631; P:GO:0006699; P:GO:0019260; P:GO:0019482; P:GO:0019852; P:GO:0042572; P:GO:0046251; P:GO:0046486; P:GO:0055114	F:retinal dehydrogenase activity; F:3-chloroallyl aldehyde dehydrogenase activity; F:aldehyde dehydrogenase (NAD) activity; F:ATP binding; C:mitochondrion; P:gluconeogenesis; P:glycolytic process; P:arginine metabolic process; P:histidine metabolic process; P:isoleucine catabolic process; P:leucine catabolic process; P:lysine catabolic process; P:proline metabolic process; P:tryptophan metabolic …	EC:1.2.1.36; EC:1.2.1.3; EC:1.2.1	Retinal dehydrogenase; Aldehyde dehydrogenase (NAD(+)); Acting on the aldehyde or oxo group of donors	IPR015590 (PFAM); IPR016163 (G3DSA:3.40.309.GENE3D); PTHR11699 (PANTHER); PTHR11699:SF180 (PANTHER); IPR016161 (SUPERFAMILY)	P:GO:0008152; F:GO:0016491; F:GO:0016620; P:GO:0055114	P:metabolic process; F:oxidoreductase activity; F:oxidoreductase activity, acting on the aldehyde or oxo group of donors, NAD or NADP as acceptor; P:oxidation-reduction process
XP_018841559.1	alpha-1,3-mannosyl-glycoprotein 2-beta-N-acetylglucosaminyltransferase-like isoform X1	Juglans regia	161	1	5e-78	0.77	8	C:GO:0000139; F:GO:0003827; C:GO:0005768; C:GO:0005802; P:GO:0006491; P:GO:0006972; F:GO:0016262; P:GO:0019344	C:Golgi membrane; F:alpha-1,3-mannosylglycoprotein 2-beta-N-acetylglucosaminyltransferase activity; C:endosome; C:trans-Golgi network; P:N-glycan processing; P:hyperosmotic response; F:protein N-acetylglucosaminyltransferase activity; P:cysteine biosynthetic process	EC:2.4.1.94; EC:2.4.1.101	Protein N-acetylglucosaminyltransferase; Alpha-1,3-mannosyl-glycoprotein 2-beta-N-acetylglucosaminyltransferase	IPR004139 (PFAM); IPR029044 (G3DSA:3.90.550.GENE3D); PTHR10468:SF0 (PANTHER); IPR004139 (PANTHER); SIGNAL_PEPTIDE_C_REGION (PHOBIUS); SIGNAL_PEPTIDE_N_REGION (PHOBIUS); SIGNAL_PEPTIDE (PHOBIUS); NON_CYTOPLASMIC_DOMAIN (PHOBIUS); SIGNAL_PEPTIDE_H_REGION (PHOBIUS); TMhelix (TMHMM)	P:GO:0006486; F:GO:0008375	P:protein glycosylation; F:acetylglucosaminyltransferase activity
XP_018841559.1	alpha-1,3-mannosyl-glycoprotein 2-beta-N-acetylglucosaminyltransferase-like isoform X1	Juglans regia	203	1	5e-78	0.77	21	P:GO:0000023; P:GO:0000272; F:GO:0000287; F:GO:0004614; P:GO:0005985; P:GO:0006012; P:GO:0006094; P:GO:0006096; P:GO:0006098; C:GO:0009570; P:GO:0009590; P:GO:0009664; C:GO:0009941; C:GO:0010319; P:GO:0019252; P:GO:0019288; P:GO:0019761; P:GO:0019872; P:GO:0042742; P:GO:0043085; C:GO:0048046	P:maltose metabolic process; P:polysaccharide catabolic process; F:magnesium ion binding; F:phosphoglucomutase activity; P:sucrose metabolic process; P:galactose metabolic process; P:gluconeogenesis; P:glycolytic process; P:pentose-phosphate shunt; C:chloroplast stroma; P:detection of gravity; P:plant-type cell wall organization; C:chloroplast envelope; C:stromule; P:starch biosynthetic process; …	EC:5.4.2.2	Phosphoglucomutase (alpha-D-glucose-1,6-bisphosphate-dependent)	IPR005841 (PRINTS); IPR016055 (G3DSA:3.40.120.GENE3D); IPR005845 (PFAM); IPR005846 (PFAM); IPR016055 (G3DSA:3.40.120.GENE3D); PTHR22573 (PANTHER); PTHR22573:SF2 (PANTHER); IPR016055 (SUPERFAMILY); IPR016055 (SUPERFAMILY)	P:GO:0005975; F:GO:0016868	P:carbohydrate metabolic process; F:intramolecular transferase activity, phosphotransferases
XP_023876138.1	aldose 1-epimerase	Quercus suber	112	0.75	3e-25	0.59	5	F:GO:0004034; P:GO:0006012; P:GO:0006094; P:GO:0006096; F:GO:0030246	F:aldose 1-epimerase activity; P:galactose metabolic process; P:gluconeogenesis; P:glycolytic process; F:carbohydrate binding	EC:5.1.3.3	Aldose 1-epimerase	IPR008183 (PFAM); IPR014718 (G3DSA:2.70.98.GENE3D); PTHR10091 (PANTHER); PTHR10091:SF3 (PANTHER); NON_CYTOPLASMIC_DOMAIN (PHOBIUS); TRANSMEMBRANE (PHOBIUS); NON_CYTOPLASMIC_DOMAIN (PHOBIUS); CYTOPLASMIC_DOMAIN (PHOBIUS); TRANSMEMBRANE (PHOBIUS); IPR011013 (SUPERFAMILY); TMhelix (TMHMM)	F:GO:0003824; P:GO:0005975; F:GO:0016853; F:GO:0030246	F:catalytic activity; P:carbohydrate metabolic process; F:isomerase activity; F:carbohydrate binding
PNT34062.1	hypothetical protein POPTR_006G275000v3	Populus trichocarpa	229	0.99	4e-155	0.96	7	F:GO:0005524; P:GO:0006200; P:GO:0006754; P:GO:0006812; C:GO:0016021; F:GO:0019829; F:GO:0046872	F:ATP binding; P:obsolete ATP catabolic process; P:ATP biosynthetic process; P:cation transport; C:integral component of membrane; F:cation-transporting ATPase activity; F:metal ion binding			IPR001757 (PRINTS); IPR008250 (PFAM); IPR023299 (G3DSA:3.40.1110.GENE3D); IPR023298 (G3DSA:1.20.1110.GENE3D); IPR001757 (TIGRFAM); PTHR24093 (PANTHER); PTHR24093:SF355 (PANTHER); IPR018303 (PROSITE_PATTERNS); NON_CYTOPLASMIC_DOMAIN (PHOBIUS); TRANSMEMBRANE (PHOBIUS); CYTOPLASMIC_DOMAIN (PHOBIUS); TRANSMEMBRANE (PHOBIUS); NON_CYTOPLASMIC_DOMAIN (PHOBIUS); SSF81653 (SUPERFAMILY); IPR023214 (SUPERFA…	F:GO:0000166; C:GO:0016021; F:GO:0046872	F:nucleotide binding; C:integral component of membrane; F:metal ion binding
XP_019229292.1	uncharacterized protein LOC109210345	Nicotiana attenuata	226	0.9	2e-110	0.78	10	P:GO:0006098; C:GO:0009570; C:GO:0009941; P:GO:0009965; P:GO:0010027; P:GO:0016117; F:GO:0016616; P:GO:0030154; C:GO:0048046; F:GO:0050662	P:pentose-phosphate shunt; C:chloroplast stroma; C:chloroplast envelope; P:leaf morphogenesis; P:thylakoid membrane organization; P:carotenoid biosynthetic process; F:oxidoreductase activity, acting on the CH-OH group of donors, NAD or NADP as acceptor; P:cell differentiation; C:apoplast; F:coenzyme binding			PTHR34044 (PANTHER); NON_CYTOPLASMIC_DOMAIN (PHOBIUS); TRANSMEMBRANE (PHOBIUS); CYTOPLASMIC_DOMAIN (PHOBIUS)	no GO terms	no GO terms
XP_023903338.1	Aldehyde dehydrogenase family 2 member B7, mitochondrial-like isoform X1	Quercus suber	226	0.99	2e-147	0.9	19	F:GO:0004029; P:GO:0006094; P:GO:0006096; P:GO:0006525; P:GO:0006547; P:GO:0006550; P:GO:0006552; P:GO:0006554; P:GO:0006560; P:GO:0006568; P:GO:0006574; P:GO:0006631; P:GO:0006699; P:GO:0019260; P:GO:0019482; P:GO:0019852; P:GO:0046251; P:GO:0046486; P:GO:0055114	F:aldehyde dehydrogenase (NAD) activity; P:gluconeogenesis; P:glycolytic process; P:arginine metabolic process; P:histidine metabolic process; P:isoleucine catabolic process; P:leucine catabolic process; P:lysine catabolic process; P:proline metabolic process; P:tryptophan metabolic process; P:valine catabolic process; P:fatty acid metabolic process; P:bile acid biosynthetic process; P:1,2-dichlo…	EC:1.2.1.3	Aldehyde dehydrogenase (NAD(+))	IPR016163 (G3DSA:3.40.309.GENE3D); IPR015590 (PFAM); IPR016162 (G3DSA:3.40.605.GENE3D); PTHR11699 (PANTHER); PTHR11699:SF180 (PANTHER); IPR016160 (PROSITE_PATTERNS); IPR029510 (PROSITE_PATTERNS); IPR016161 (SUPERFAMILY)	P:GO:0008152; F:GO:0016491; F:GO:0016620; P:GO:0055114	P:metabolic process; F:oxidoreductase activity; F:oxidoreductase activity, acting on the aldehyde or oxo group of donors, NAD or NADP as acceptor; P:oxidation-reduction process
XP_021764638.1	peroxisomal (S)-2-hydroxy-acid oxidase isoform X1	Chenopodium quinoa	246	0.8	3e-132	0.93	3	F:GO:0010181; F:GO:0016491; P:GO:0055114	F:FMN binding; F:oxidoreductase activity; P:oxidation-reduction process			IPR013785 (G3DSA:3.20.20.GENE3D); IPR000262 (PFAM); PTHR10578 (PANTHER); PTHR10578:SF70 (PANTHER); NON_CYTOPLASMIC_DOMAIN (PHOBIUS); CYTOPLASMIC_DOMAIN (PHOBIUS); TRANSMEMBRANE (PHOBIUS); IPR012133 (PROSITE_PROFILES); SSF51395 (SUPERFAMILY)	F:GO:0003824; F:GO:0010181; F:GO:0016491; P:GO:0055114	F:catalytic activity; F:FMN binding; F:oxidoreductase activity; P:oxidation-reduction process
ANM86240.1	V-type proton ATPase catalytic subunit A	Stygiella incarcerata	216	0.99	7e-133	0.87	6	F:GO:0005524; P:GO:0006119; P:GO:0015991; C:GO:0033180; P:GO:0046034; F:GO:0046961	F:ATP binding; P:oxidative phosphorylation; P:ATP hydrolysis coupled proton transport; C:proton-transporting V-type ATPase, V1 domain; P:ATP metabolic process; F:proton-transporting ATPase activity, rotational mechanism			IPR000194 (PFAM); IPR027417 (G3DSA:3.40.50.GENE3D); PTHR15184:SF7 (PANTHER); PTHR15184 (PANTHER); IPR027417 (SUPERFAMILY)	F:GO:0005524	F:ATP binding
XP_018825764.1	Glucan endo-1,3-beta-glucosidase, basic vacuolar isoform-like	Juglans regia	225	1	4e-127	0.81	8	P:GO:0002215; C:GO:0005618; C:GO:0005774; P:GO:0005982; P:GO:0005985; P:GO:0009817; F:GO:0042973; F:GO:0043169	P:defense response to nematode; C:cell wall; C:vacuolar membrane; P:starch metabolic process; P:sucrose metabolic process; P:defense response to fungus, incompatible interaction; F:glucan endo-1,3-beta-D-glucosidase activity; F:cation binding	EC:3.2.1.39	Glucan endo-1,3-beta-D-glucosidase	IPR013781 (G3DSA:3.20.20.GENE3D); IPR000490 (PFAM); PTHR32227:SF125 (PANTHER); PTHR32227 (PANTHER); SIGNAL_PEPTIDE_H_REGION (PHOBIUS); SIGNAL_PEPTIDE_C_REGION (PHOBIUS); SIGNAL_PEPTIDE (PHOBIUS); SIGNAL_PEPTIDE_N_REGION (PHOBIUS); NON_CYTOPLASMIC_DOMAIN (PHOBIUS); SignalP-TM (SIGNALP_GRAM_POSITIVE); SignalP-noTM (SIGNALP_EUK); IPR017853 (SUPERFAMILY); TMhelix (TMHMM)	F:GO:0004553; P:GO:0005975	F:hydrolase activity, hydrolyzing O-glycosyl compounds; P:carbohydrate metabolic process
XP_011094842.1	Heat shock cognate 70 kDa protein 2	Sesamum indicum	196	1	2e-135	0.98	4	F:GO:0005524; P:GO:0006950; F:GO:0032440; P:GO:0055114	F:ATP binding; P:response to stress; F:2-alkenal reductase [NAD(P)] activity; P:oxidation-reduction process	EC:1.3.1.74	2-alkenal reductase (NAD(P)(+))	IPR013126 (PRINTS); G3DSA:3.30.420.40 (GENE3D); G3DSA:3.30.30.30 (GENE3D); IPR013126 (PFAM); PTHR19375 (PANTHER); PTHR19375:SF200 (PANTHER); IPR018181 (PROSITE_PATTERNS); SSF53067 (SUPERFAMILY)	no GO terms	no GO terms
XP_018814411.1	uncharacterized protein LOC108986289	Juglans regia	234	0.95	5e-124	0.82	8	F:GO:0003746; C:GO:0005840; P:GO:0006448; C:GO:0009570; P:GO:0009793; P:GO:0016226; P:GO:0043043; P:GO:0045036	F:translation elongation factor activity; C:ribosome; P:regulation of translational elongation; C:chloroplast stroma; P:embryo development ending in seed dormancy; P:iron-sulfur cluster assembly; P:peptide biosynthetic process; P:protein targeting to chloroplast			IPR015365 (SMART); IPR011768 (TIGRFAM); IPR001059 (PFAM); IPR012340 (G3DSA:2.40.50.GENE3D); IPR015365 (PFAM); IPR014722 (G3DSA:2.30.30.GENE3D); IPR013185 (PFAM); IPR012340 (G3DSA:2.40.50.GENE3D); PTHR30053:SF3 (PANTHER); PTHR30053 (PANTHER); IPR013852 (PROSITE_PATTERNS); IPR011768 (HAMAP); IPR008991 (SUPERFAMILY); IPR012340 (SUPERFAMILY); IPR012340 (SUPERFAMILY)	F:GO:0003746; C:GO:0005737; P:GO:0006414; P:GO:0043043	F:translation elongation factor activity; C:cytoplasm; P:translational elongation; P:peptide biosynthetic process
XP_015867900.1	tubulin beta-6 chain-like	Ziziphus jujuba	107	0.66	3e-45	0.99	8	F:GO:0003924; F:GO:0005200; F:GO:0005525; C:GO:0005737; C:GO:0005874; P:GO:0006184; P:GO:0007017; P:GO:0051258	F:GTPase activity; F:structural constituent of cytoskeleton; F:GTP binding; C:cytoplasm; C:microtubule; P:obsolete GTP catabolic process; P:microtubule-based process; P:protein polymerization			IPR000217 (PRINTS); IPR003008 (PFAM); IPR003008 (G3DSA:3.40.50.GENE3D); IPR000217 (PANTHER); PTHR11588:SF122 (PANTHER); IPR013838 (PROSITE_PATTERNS); IPR003008 (SUPERFAMILY)	F:GO:0003924; C:GO:0005874; P:GO:0007017	F:GTPase activity; C:microtubule; P:microtubule-based process
XP_023882852.1	T-complex protein 1 subunit alpha	Quercus suber	196	0.99	1e-122	0.92	14	P:GO:0000085; P:GO:0000338; P:GO:0001510; F:GO:0005524; C:GO:0005829; P:GO:0006094; P:GO:0006457; P:GO:0007010; P:GO:0009220; P:GO:0009640; P:GO:0009909; P:GO:0010498; P:GO:0034968; F:GO:0051082	P:mitotic G2 phase; P:protein deneddylation; P:RNA methylation; F:ATP binding; C:cytosol; P:gluconeogenesis; P:protein folding; P:cytoskeleton organization; P:pyrimidine ribonucleotide biosynthetic process; P:photomorphogenesis; P:regulation of flower development; P:proteasomal protein catabolic process; P:histone lysine methylation; F:unfolded protein binding			IPR002423 (PFAM); IPR027409 (G3DSA:3.50.7.GENE3D); IPR027413 (G3DSA:1.10.560.GENE3D); PTHR11353 (PANTHER); SSF48592 (SUPERFAMILY); IPR027409 (SUPERFAMILY)	F:GO:0005524	F:ATP binding
XP_018846506.1	lysM domain-containing GPI-anchored protein 2-like isoform X2	Juglans regia	238	0.92	9e-89	0.64	1	P:GO:0016998	P:cell wall macromolecule catabolic process			IPR018392 (SMART); IPR018392 (PFAM); IPR018392 (G3DSA:3.10.350.GENE3D); PTHR33734 (PANTHER); PTHR33734:SF5 (PANTHER); SIGNAL_PEPTIDE_H_REGION (PHOBIUS); SIGNAL_PEPTIDE (PHOBIUS); SIGNAL_PEPTIDE_C_REGION (PHOBIUS); SIGNAL_PEPTIDE_N_REGION (PHOBIUS); NON_CYTOPLASMIC_DOMAIN (PHOBIUS); SignalP-TM (SIGNALP_GRAM_POSITIVE); SignalP-noTM (SIGNALP_EUK); IPR018392 (SUPERFAMILY); TMhelix (TMHMM)	no GO terms	no GO terms
PON97814.1	UTP--glucose-1-phosphate uridylyltransferase	Trema orientalis	182	1	3e-100	0.88	6	F:GO:0003983; C:GO:0005737; P:GO:0005982; P:GO:0005985; P:GO:0006012; P:GO:0009117	F:UTP:glucose-1-phosphate uridylyltransferase activity; C:cytoplasm; P:starch metabolic process; P:sucrose metabolic process; P:galactose metabolic process; P:nucleotide metabolic process	EC:2.7.7.9	UTP--glucose-1-phosphate uridylyltransferase	IPR002618 (PFAM); IPR029044 (G3DSA:3.90.550.GENE3D); PTHR11952:SF13 (PANTHER); IPR002618 (PANTHER); IPR029044 (SUPERFAMILY)	P:GO:0008152; F:GO:0070569	P:metabolic process; F:uridylyltransferase activity
XP_018815487.1	Allene oxide cylase, chloroplastic-like	Juglans regia	224	1	8e-114	0.75	10	C:GO:0005886; P:GO:0009269; P:GO:0009409; C:GO:0009535; C:GO:0009570; P:GO:0009620; P:GO:0009651; C:GO:0009941; C:GO:0010319; F:GO:0046423	C:plasma membrane; P:response to desiccation; P:response to cold; C:chloroplast thylakoid membrane; C:chloroplast stroma; P:response to fungus; P:response to salt stress; C:chloroplast envelope; C:stromule; F:allene-oxide cyclase activity	EC:5.3.99.6	Allene-oxide cyclase	IPR009410 (PFAM); PTHR31843:SF2 (PANTHER); PTHR31843 (PANTHER); IPR009410 (PRODOM); SSF141493 (SUPERFAMILY)	C:GO:0009507; F:GO:0016853	C:chloroplast; F:isomerase activity
XP_018846261.1	tropinone reductase homolog	Juglans regia	173	0.99	2e-89	0.77	2	F:GO:0016491; P:GO:0055114	F:oxidoreductase activity; P:oxidation-reduction process			IPR002347 (PRINTS); IPR002198 (PRINTS); IPR002198 (PFAM); G3DSA:3.40.50.720 (GENE3D); PTHR24322:SF425 (PANTHER); PTHR24322 (PANTHER); IPR016040 (SUPERFAMILY)	P:GO:0008152; F:GO:0016491	P:metabolic process; F:oxidoreductase activity
XP_023891970.1	pectin acetylesterase 8-like	Quercus suber	186	0.99	9e-106	0.79	1	F:GO:0052689	F:carboxylic ester hydrolase activity	EC:3.1.1.1	Carboxylesterase	IPR004963 (PFAM); IPR004963 (PANTHER); PTHR21562:SF4 (PANTHER); SIGNAL_PEPTIDE_H_REGION (PHOBIUS); SIGNAL_PEPTIDE_C_REGION (PHOBIUS); SIGNAL_PEPTIDE_N_REGION (PHOBIUS); SIGNAL_PEPTIDE (PHOBIUS); NON_CYTOPLASMIC_DOMAIN (PHOBIUS); SignalP-noTM (SIGNALP_EUK)	F:GO:0016787	F:hydrolase activity
XP_018834416.1	Tylakoid lumenal 19 kDa protein, chloroplastic	Juglans regia	238	0.76	1e-92	0.83	4	F:GO:0005509; C:GO:0009654; P:GO:0015979; C:GO:0019898	F:calcium ion binding; C:photosystem II oxygen evolving complex; P:photosynthesis; C:extrinsic component of membrane			PTHR31407:SF20 (PANTHER); PTHR31407 (PANTHER); SignalP-TM (SIGNALP_GRAM_POSITIVE); IPR016123 (SUPERFAMILY)	no GO terms	no GO terms
Q6SJV8.2	magnesium-protoporphyrin IX monomethyl ester [oxidative] cylase, chloroplastic	Gossypium hirsutum	213	0.99	2e-145	0.92	7	C:GO:0009535; C:GO:0009706; P:GO:0015979; P:GO:0015995; F:GO:0046914; F:GO:0048529; P:GO:0055114	C:chloroplast thylakoid membrane; C:chloroplast inner membrane; P:photosynthesis; P:chlorophyll biosynthetic process; F:transition metal ion binding; F:magnesium-protoporphyrin IX monomethyl ester (oxidative) cyclase activity; P:oxidation-reduction process	EC:1.14.13.81	Magnesium-protoporphyrin IX monomethyl ester (oxidative) cyclase	IPR003251 (PFAM); IPR008434 (TIGRFAM); PTHR31053 (PANTHER); PTHR31053:SF2 (PANTHER); IPR009078 (SUPERFAMILY)	P:GO:0015979; P:GO:0015995; F:GO:0016491; F:GO:0046872; F:GO:0048529; P:GO:0055114	P:photosynthesis; P:chlorophyll biosynthetic process; F:oxidoreductase activity; F:metal ion binding; F:magnesium-protoporphyrin IX monomethyl ester (oxidative) cyclase activity; P:oxidation-reduction process
XP_020250764.1	hypersensitive-induced response protein 1-like [Nicotiana tabacum]	Asparagus officinalis	177	0.98	6e-115	0.94	1	C:GO:0016020	C:membrane			Coil (COILS); Coil (COILS); IPR001107 (PFAM); PTHR10264:SF90 (PANTHER); IPR001972 (PANTHER); SSF117892 (SUPERFAMILY)	C:GO:0016020	C:membrane
XP_018851397.1	probable nucleoredoxin 1 isoform X1	Juglans regia	222	1	3e-120	0.77	3	P:GO:0045454; F:GO:0047134; P:GO:0055114	P:cell redox homeostasis; F:protein-disulfide reductase activity; P:oxidation-reduction process	EC:1.8.1.8	Protein-disulfide reductase	Coil (COILS); IPR012336 (G3DSA:3.40.30.GENE3D); IPR012336 (PFAM); PTHR13871 (PANTHER); IPR012336 (PROSITE_PROFILES); IPR012336 (SUPERFAMILY)	no GO terms	no GO terms
XP_007225633.1	probable nucleoredoxin 1 isoform X1	Prunus persica	162	1	6e-84	0.76	3	P:GO:0045454; F:GO:0047134; P:GO:0055114	P:cell redox homeostasis; F:protein-disulfide reductase activity; P:oxidation-reduction process	EC:1.8.1.8	Protein-disulfide reductase	IPR012336 (G3DSA:3.40.30.GENE3D); IPR012336 (PFAM); PTHR13871 (PANTHER); IPR012336 (PROSITE_PROFILES); IPR012336 (SUPERFAMILY)	no GO terms	no GO terms
PHT76444.1	aconitate hydratase, cytoplasmic	capsicum annuum	197	0.93	1e-120	0.9	32	P:GO:0000303; F:GO:0003994; F:GO:0005507; F:GO:0005524; C:GO:0005618; C:GO:0005774; C:GO:0005829; P:GO:0006094; P:GO:0006096; P:GO:0006097; P:GO:0006101; P:GO:0006102; P:GO:0006487; P:GO:0006511; P:GO:0006833; P:GO:0006972; P:GO:0007030; P:GO:0009266; C:GO:0009570; P:GO:0009733; P:GO:0009743; P:GO:0009853; P:GO:0009873; P:GO:0010039; P:GO:0015979; P:GO:0019643; F:GO:0047780; F:GO:0051539; P:GO:00…	P:response to superoxide; F:aconitate hydratase activity; F:copper ion binding; F:ATP binding; C:cell wall; C:vacuolar membrane; C:cytosol; P:gluconeogenesis; P:glycolytic process; P:glyoxylate cycle; P:citrate metabolic process; P:isocitrate metabolic process; P:protein N-linked glycosylation; P:ubiquitin-dependent protein catabolic process; P:water transport; P:hyperosmotic response; P:Golgi or…	EC:4.2.1.4; EC:4.2.1.3	Carbon-oxygen lyases; Aconitate hydratase	IPR015928 (G3DSA:3.20.19.GENE3D); IPR000573 (PFAM); IPR015937 (PANTHER); IPR015937 (PANTHER); PTHR11670:SF40 (PANTHER); IPR015928 (SUPERFAMILY)	P:GO:0008152	P:metabolic process
XP_018827666.1	cinnamate beta-D-glucosyltransferase-like	Juglans regia	208	0.85	2e-122	0.94	2	P:GO:0008152; F:GO:0050645	P:metabolic process; F:limonoid glucosyltransferase activity	EC:2.4.1.210	Limonoid glucosyltransferase	G3DSA:3.40.50.2000 (GENE3D); IPR002213 (PANTHER); PTHR11926:SF167 (PANTHER); SSF53756 (SUPERFAMILY)	P:GO:0008152; F:GO:0016758	P:metabolic process; F:transferase activity, transferring hexosyl groups
XP_010067525.1	chlorophyll a-b binding protein CP29.3, chloroplastic	Eucalyptus grandis	225	0.71	2e-103	0.92	9	P:GO:0006364; C:GO:0009535; P:GO:0009637; P:GO:0009765; P:GO:0010114; P:GO:0010218; F:GO:0016168; C:GO:0030076; F:GO:0046872	P:rRNA processing; C:chloroplast thylakoid membrane; P:response to blue light; P:photosynthesis, light harvesting; P:response to red light; P:response to far red light; F:chlorophyll binding; C:light-harvesting complex; F:metal ion binding			IPR022796 (PFAM); IPR023329 (G3DSA:1.10.3460.GENE3D); IPR001344 (PANTHER); PTHR21649:SF32 (PANTHER); TRANSMEMBRANE (PHOBIUS); CYTOPLASMIC_DOMAIN (PHOBIUS); TRANSMEMBRANE (PHOBIUS); NON_CYTOPLASMIC_DOMAIN (PHOBIUS); CYTOPLASMIC_DOMAIN (PHOBIUS); IPR023329 (SUPERFAMILY)	P:GO:0009765; C:GO:0016020	P:photosynthesis, light harvesting; C:membrane
XP_023920387.1	catalase isozyme 1	Quercus suber	207	0.86	1e-124	0.98	9	F:GO:0004096; C:GO:0005777; P:GO:0006568; P:GO:0006804; P:GO:0015947; F:GO:0020037; P:GO:0042744; F:GO:0046872; P:GO:0055114	F:catalase activity; C:peroxisome; P:tryptophan metabolic process; P:obsolete peroxidase reaction; P:methane metabolic process; F:heme binding; P:hydrogen peroxide catabolic process; F:metal ion binding; P:oxidation-reduction process	EC:1.11.1.6	Catalase	IPR018028 (PRINTS); IPR011614 (SMART); IPR011614 (PFAM); IPR011614 (G3DSA:2.40.180.GENE3D); IPR018028 (PANTHER); PTHR11465:SF19 (PANTHER); IPR024708 (PROSITE_PATTERNS); TRANSMEMBRANE (PHOBIUS); CYTOPLASMIC_DOMAIN (PHOBIUS); NON_CYTOPLASMIC_DOMAIN (PHOBIUS); IPR018028 (PROSITE_PROFILES); SignalP-noTM (SIGNALP_EUK); IPR020835 (SUPERFAMILY)	F:GO:0004096; P:GO:0006979; F:GO:0020037; P:GO:0055114	F:catalase activity; P:response to oxidative stress; F:heme binding; P:oxidation-reduction process
XP_018845530.1	6,7-dimethyl-8-ribityllumazine synthase, chloroplastic	Juglans regia	196	0.82	1e-74	0.72	7	F:GO:0000906; P:GO:0006007; P:GO:0009231; C:GO:0009349; C:GO:0009570; P:GO:0009867; F:GO:0016740	F:6,7-dimethyl-8-ribityllumazine synthase activity; P:glucose catabolic process; P:riboflavin biosynthetic process; C:riboflavin synthase complex; C:chloroplast stroma; P:jasmonic acid mediated signaling pathway; F:transferase activity	EC:5.4	Intramolecular transferases	IPR002180 (PFAM); IPR002180 (G3DSA:3.40.50.GENE3D); IPR002180 (PANTHER); IPR002180 (SUPERFAMILY)	P:GO:0009231; C:GO:0009349	P:riboflavin biosynthetic process; C:riboflavin synthase complex
AKN79300.1	peroxidase 7	Betula platyphylla	239	0.92	7e-117	0.75	6	F:GO:0004601; P:GO:0006804; P:GO:0006979; F:GO:0020037; F:GO:0046872; P:GO:0055114	F:peroxidase activity; P:obsolete peroxidase reaction; P:response to oxidative stress; F:heme binding; F:metal ion binding; P:oxidation-reduction process	EC:1.11.1.7	Peroxidase	IPR000823 (PRINTS); IPR002016 (PRINTS); G3DSA:1.10.520.10 (GENE3D); IPR002016 (PFAM); PTHR31388 (PANTHER); IPR019793 (PROSITE_PATTERNS); IPR019794 (PROSITE_PATTERNS); SIGNAL_PEPTIDE (PHOBIUS); SIGNAL_PEPTIDE_N_REGION (PHOBIUS); SIGNAL_PEPTIDE_H_REGION (PHOBIUS); NON_CYTOPLASMIC_DOMAIN (PHOBIUS); SIGNAL_PEPTIDE_C_REGION (PHOBIUS); IPR002016 (PROSITE_PROFILES); IPR010255 (SUPERFAMILY); TMhelix (TMH…	F:GO:0004601; P:GO:0006979; F:GO:0020037; P:GO:0055114	F:peroxidase activity; P:response to oxidative stress; F:heme binding; P:oxidation-reduction process
CG-R02f_034_B11|m.4957|	---NA---		219									no IPS match	no IPS match	no IPS match
XP_018855479.1	probable L-ascorbate peroxidase 6, chloroplastic isoform X2	Juglans regia	147	1	2e-93	0.95	5	F:GO:0004601; P:GO:0006804; P:GO:0006979; F:GO:0020037; P:GO:0055114	F:peroxidase activity; P:obsolete peroxidase reaction; P:response to oxidative stress; F:heme binding; P:oxidation-reduction process	EC:1.11.1.7	Peroxidase	IPR002207 (PRINTS); IPR002016 (PRINTS); G3DSA:1.10.420.10 (GENE3D); IPR002016 (PFAM); PTHR31356:SF1 (PANTHER); PTHR31356 (PANTHER); IPR019793 (PROSITE_PATTERNS); IPR002016 (PROSITE_PROFILES); IPR010255 (SUPERFAMILY)	F:GO:0004601; P:GO:0006979; F:GO:0020037; P:GO:0055114	F:peroxidase activity; P:response to oxidative stress; F:heme binding; P:oxidation-reduction process
ADQ43720.1	class I chitinase	Casuarina equietifolia	200	0.95	7e-133	0.99	11	P:GO:0000272; C:GO:0005773; C:GO:0005886; P:GO:0006032; F:GO:0008061; F:GO:0008843; P:GO:0009871; F:GO:0016231; P:GO:0016998; P:GO:0046686; P:GO:0050832	P:polysaccharide catabolic process; C:vacuole; C:plasma membrane; P:chitin catabolic process; F:chitin binding; F:endochitinase activity; P:jasmonic acid and ethylene-dependent systemic resistance, ethylene mediated signaling pathway; F:beta-N-acetylglucosaminidase activity; P:cell wall macromolecule catabolic process; P:response to cadmium ion; P:defense response to fungus			IPR001002 (PRINTS); IPR001002 (SMART); IPR000726 (PFAM); IPR001002 (PFAM); IPR016283 (PIRSF); G3DSA:3.30.20.10 (GENE3D); G3DSA:1.10.530.10 (GENE3D); IPR001002 (G3DSA:3.30.60.GENE3D); PTHR22595 (PANTHER); PTHR22595:SF34 (PANTHER); IPR000726 (PROSITE_PATTERNS); IPR018371 (PROSITE_PATTERNS); NON_CYTOPLASMIC_DOMAIN (PHOBIUS); SIGNAL_PEPTIDE_H_REGION (PHOBIUS); SIGNAL_PEPTIDE_C_REGION (PHOBIUS); SIGNA…	F:GO:0004568; P:GO:0005975; P:GO:0006032; F:GO:0008061; P:GO:0016998	F:chitinase activity; P:carbohydrate metabolic process; P:chitin catabolic process; F:chitin binding; P:cell wall macromolecule catabolic process
KDO50060.1	hypothetical protein CISIN_1g019303mg	Citrus sinensis	206	0.99	4e-131	0.89						IPR023210 (PFAM); IPR023210 (G3DSA:3.20.20.GENE3D); PTHR11732:SF226 (PANTHER); IPR001395 (PANTHER); IPR023210 (SUPERFAMILY)	no GO terms	no GO terms
XP_018817260.1	3-ketoacyl-CoA thiolase2, peroxisomal	Juglans regia	154	1	9e-98	0.93	23	F:GO:0003988; C:GO:0005730; C:GO:0005739; C:GO:0005774; C:GO:0005777; C:GO:0005829; P:GO:0006550; P:GO:0006552; P:GO:0006574; P:GO:0006633; P:GO:0006635; P:GO:0006699; P:GO:0009407; C:GO:0009507; P:GO:0009611; P:GO:0009695; P:GO:0009789; P:GO:0010111; P:GO:0018874; P:GO:0042967; P:GO:0043161; P:GO:0051788; P:GO:0080129	F:acetyl-CoA C-acyltransferase activity; C:nucleolus; C:mitochondrion; C:vacuolar membrane; C:peroxisome; C:cytosol; P:isoleucine catabolic process; P:leucine catabolic process; P:valine catabolic process; P:fatty acid biosynthetic process; P:fatty acid beta-oxidation; P:bile acid biosynthetic process; P:toxin catabolic process; C:chloroplast; P:response to wounding; P:jasmonic acid biosynthetic …	EC:2.3.1.16	Acetyl-CoA C-acyltransferase	IPR016039 (G3DSA:3.40.47.GENE3D); IPR020617 (PFAM); PTHR18919:SF93 (PANTHER); PTHR18919 (PANTHER); IPR020610 (PROSITE_PATTERNS); IPR020613 (PROSITE_PATTERNS); IPR016039 (SUPERFAMILY)	F:GO:0003824; P:GO:0008152; F:GO:0016747	F:catalytic activity; P:metabolic process; F:transferase activity, transferring acyl groups other than amino-acyl groups
AAY19333.1	ATP synthase beta subunit	Pottingeria acuminata	216	0.99	3e-150	0.99	6	F:GO:0005524; C:GO:0009535; P:GO:0015986; P:GO:0015991; C:GO:0045261; F:GO:0046933	F:ATP binding; C:chloroplast thylakoid membrane; P:ATP synthesis coupled proton transport; P:ATP hydrolysis coupled proton transport; C:proton-transporting ATP synthase complex, catalytic core F(1); F:proton-transporting ATP synthase activity, rotational mechanism			IPR027417 (G3DSA:3.40.50.GENE3D); IPR000194 (PFAM); IPR024034 (G3DSA:1.10.1140.GENE3D); IPR000793 (PFAM); PTHR15184 (PANTHER); PTHR15184:SF43 (PANTHER); IPR020003 (PROSITE_PATTERNS); IPR000793 (SUPERFAMILY); IPR027417 (SUPERFAMILY)	F:GO:0005524; P:GO:0015991; C:GO:0033178; F:GO:0042626	F:ATP binding; P:ATP hydrolysis coupled proton transport; C:proton-transporting two-sector ATPase complex, catalytic domain; F:ATPase activity, coupled to transmembrane movement of substances
AAY19333.1	28 kDa ribonucleoprotein, chloroplastic-like	Juglans regia	203	0.99	3e-150	0.99	5	F:GO:0000166; F:GO:0003723; P:GO:0006397; C:GO:0009507; C:GO:0030529	F:nucleotide binding; F:RNA binding; P:mRNA processing; C:chloroplast; C:intracellular ribonucleoprotein complex			IPR000504 (PFAM); IPR012677 (G3DSA:3.30.70.GENE3D); SIGNAL_PEPTIDE_C_REGION (PHOBIUS); SIGNAL_PEPTIDE_N_REGION (PHOBIUS); SIGNAL_PEPTIDE_H_REGION (PHOBIUS); SIGNAL_PEPTIDE (PHOBIUS); NON_CYTOPLASMIC_DOMAIN (PHOBIUS); IPR000504 (PROSITE_PROFILES); SignalP-noTM (SIGNALP_EUK); SSF54928 (SUPERFAMILY)	F:GO:0000166; F:GO:0003676	F:nucleotide binding; F:nucleic acid binding
XP_022770308.1	4-hydroxy-tetrahydrodipicolinate synthase, chloroplastic-like isoform X1	Durio zibethinus	134	0.99	3e-83	0.9	2	F:GO:0008840; P:GO:0009089	F:4-hydroxy-tetrahydrodipicolinate synthase; P:lysine biosynthetic process via diaminopimelate	EC:4.3.3.7	4-hydroxy-tetrahydrodipicolinate synthase	IPR002220 (PFAM); IPR013785 (G3DSA:3.20.20.GENE3D); PTHR12128:SF15 (PANTHER); IPR002220 (PANTHER); SSF51569 (SUPERFAMILY)	F:GO:0003824; P:GO:0008152; F:GO:0016829	F:catalytic activity; P:metabolic process; F:lyase activity
XP_021297578.1	probable mitochondrial-processing peptidase subunit beta, mitochondrial	Herrania umbratica	130	0.98	2e-83	0.94	17	F:GO:0004222; C:GO:0005618; C:GO:0005730; C:GO:0005741; C:GO:0005750; C:GO:0005758; C:GO:0005759; C:GO:0005774; P:GO:0006098; P:GO:0006511; F:GO:0008270; C:GO:0009507; P:GO:0009651; P:GO:0009853; P:GO:0046686; P:GO:0051788; P:GO:0080129	F:metalloendopeptidase activity; C:cell wall; C:nucleolus; C:mitochondrial outer membrane; C:mitochondrial respiratory chain complex III; C:mitochondrial intermembrane space; C:mitochondrial matrix; C:vacuolar membrane; P:pentose-phosphate shunt; P:ubiquitin-dependent protein catabolic process; F:zinc ion binding; C:chloroplast; P:response to salt stress; P:photorespiration; P:response to cadmium…	EC:3.4.24	Acting on peptide bonds (peptidases)	IPR011237 (G3DSA:3.30.830.GENE3D); PTHR11851:SF149 (PANTHER); PTHR11851 (PANTHER); IPR011249 (SUPERFAMILY)	F:GO:0003824; F:GO:0046872	F:catalytic activity; F:metal ion binding
CG-R02f_047_N05|m.5649|	glutamate dehydrogenase 1 isoform X1 [Pyrus x bretschneideri]		142		4.77E-95	98.75%	15	F:GO:0004353; F:GO:0005507; F:GO:0005524; C:GO:0005739; P:GO:0006118; P:GO:0006525; P:GO:0006541; P:GO:0006560; F:GO:0008270; P:GO:0009646; P:GO:0009651; P:GO:0046686; F:GO:0050897; P:GO:0051171; P:GO:0055114	F:glutamate dehydrogenase [NAD(P)+] activity; F:copper ion binding; F:ATP binding; C:mitochondrion; P:obsolete electron transport; P:arginine metabolic process; P:glutamine metabolic process; P:proline metabolic process; F:zinc ion binding; P:response to absence of light; P:response to salt stress; P:response to cadmium ion; F:cobalt ion binding; P:regulation of nitrogen compound metabolic proces…	EC:1.4.1.3	Glutamate dehydrogenase (NAD(P)(+))	IPR006097 (PFAM); G3DSA:3.40.192.10 (GENE3D); PTHR11606 (PANTHER); PTHR11606:SF12 (PANTHER); IPR006095 (PROSITE_PATTERNS); SSF53223 (SUPERFAMILY)	P:GO:0006520; F:GO:0016491; P:GO:0055114	P:cellular amino acid metabolic process; F:oxidoreductase activity; P:oxidation-reduction process
ACL53907.1	Heat shock protein 90-5 chloroplastic isoform X2	Vigna angularis	197	0.99	1e-113	0.82	4	F:GO:0005524; P:GO:0006457; P:GO:0006950; F:GO:0051082	F:ATP binding; P:protein folding; P:response to stress; F:unfolded protein binding			IPR003594 (G3DSA:3.30.565.GENE3D); IPR001404 (PFAM); IPR001404 (PANTHER); PTHR11528:SF41 (PANTHER); IPR020568 (SUPERFAMILY); IPR003594 (SUPERFAMILY)	F:GO:0005524; P:GO:0006457; P:GO:0006950; F:GO:0051082	F:ATP binding; P:protein folding; P:response to stress; F:unfolded protein binding
XP_019162355.1	proteasome subunit alpha type-4	Ipomoea nil	148	0.63	3e-60	1	7	F:GO:0004298; C:GO:0005634; C:GO:0005773; P:GO:0006511; C:GO:0019773; C:GO:0022626; P:GO:0046686	F:threonine-type endopeptidase activity; C:nucleus; C:vacuole; P:ubiquitin-dependent protein catabolic process; C:proteasome core complex, alpha-subunit complex; C:cytosolic ribosome; P:response to cadmium ion	EC:3.4.25	Acting on peptide bonds (peptidases)	IPR000426 (SMART); IPR029055 (G3DSA:3.60.20.GENE3D); IPR000426 (PFAM); IPR001353 (PFAM); PTHR11599 (PANTHER); PTHR11599:SF13 (PANTHER); IPR000426 (PROSITE_PATTERNS); IPR029055 (SUPERFAMILY)	F:GO:0004175; F:GO:0004298; C:GO:0005839; P:GO:0006511; C:GO:0019773; P:GO:0051603	F:endopeptidase activity; F:threonine-type endopeptidase activity; C:proteasome core complex; P:ubiquitin-dependent protein catabolic process; C:proteasome core complex, alpha-subunit complex; P:proteolysis involved in cellular protein catabolic process
XP_023873061.1	DNA repair RAD52-like protein, chloroplastic	Quercus suber	233	0.98	7e-95	0.71	1	C:GO:0009507	C:chloroplast			PTHR34050 (PANTHER); PTHR34050:SF3 (PANTHER); SignalP-TM (SIGNALP_GRAM_POSITIVE)	no GO terms	no GO terms
XP_010274242.1	GDP-mannose 3,5-epimerase 2	Nelumbo nucifera	373	0.99	0.0	0.95	3	P:GO:0044237; F:GO:0047918; F:GO:0050662	P:cellular metabolic process; F:GDP-mannose 3,5-epimerase activity; F:coenzyme binding	EC:5.1.3.18	GDP-mannose 3,5-epimerase	IPR001509 (PFAM); G3DSA:3.40.50.720 (GENE3D); PTHR10366:SF327 (PANTHER); PTHR10366 (PANTHER); IPR016040 (SUPERFAMILY)	F:GO:0003824; F:GO:0050662	F:catalytic activity; F:coenzyme binding
XP_021683777.1	gamma carbonic anhydrase 1, mitochondrial	Hevea brasiliensis	273	0.98	0.0	0.95	7	F:GO:0004089; C:GO:0005747; P:GO:0006730; P:GO:0006807; P:GO:0009853; F:GO:0016740; P:GO:0019252	F:carbonate dehydratase activity; C:mitochondrial respiratory chain complex I; P:one-carbon metabolic process; P:nitrogen compound metabolic process; P:photorespiration; F:transferase activity; P:starch biosynthetic process	EC:4.2.1.1	Carbonic anhydrase	IPR001451 (PFAM); G3DSA:2.160.10.10 (GENE3D); PTHR13061:SF9 (PANTHER); PTHR13061 (PANTHER); IPR011004 (SUPERFAMILY)	no GO terms	no GO terms
XP_018844199.1	Quinone-oxidoreductase homolog, chloroplastic	Juglans regia	259	0.81	9e-132	0.88	4	F:GO:0008270; C:GO:0009706; F:GO:0016491; P:GO:0055114	F:zinc ion binding; C:chloroplast inner membrane; F:oxidoreductase activity; P:oxidation-reduction process			IPR020843 (SMART); IPR011032 (G3DSA:3.90.180.GENE3D); IPR013154 (PFAM); IPR013149 (PFAM); IPR002085 (PANTHER); PTHR11695:SF507 (PANTHER); IPR011032 (SUPERFAMILY); IPR016040 (SUPERFAMILY)	F:GO:0008270; F:GO:0016491; P:GO:0055114	F:zinc ion binding; F:oxidoreductase activity; P:oxidation-reduction process
XP_018849417.1	aspartyl protease AED3-like	Juglans regia	448	0.96	0.0	0.85	2	F:GO:0004190; P:GO:0006508	F:aspartic-type endopeptidase activity; P:proteolysis	EC:3.4.23	Acting on peptide bonds (peptidases)	PF14541 (PFAM); PF14543 (PFAM); IPR021109 (G3DSA:2.40.70.GENE3D); IPR021109 (G3DSA:2.40.70.GENE3D); PTHR13683:SF258 (PANTHER); IPR001461 (PANTHER); SIGNAL_PEPTIDE_C_REGION (PHOBIUS); SIGNAL_PEPTIDE (PHOBIUS); NON_CYTOPLASMIC_DOMAIN (PHOBIUS); SIGNAL_PEPTIDE_H_REGION (PHOBIUS); SIGNAL_PEPTIDE_N_REGION (PHOBIUS); SignalP-noTM (SIGNALP_EUK); IPR021109 (SUPERFAMILY); TMhelix (TMHMM)	F:GO:0004190; P:GO:0006508	F:aspartic-type endopeptidase activity; P:proteolysis
XP_018816665.1	14-3-3-like protein A	Juglans regia	266	0.99	0.0	0.96	1	F:GO:0019904	F:protein domain specific binding			Coil (COILS); IPR000308 (PRINTS); IPR023410 (SMART); G3DSA:1.20.190.20 (GENE3D); IPR023410 (PFAM); IPR000308 (PIRSF); IPR000308 (PANTHER); IPR023409 (PROSITE_PATTERNS); IPR023409 (PROSITE_PATTERNS); IPR023410 (SUPERFAMILY)	F:GO:0019904	F:protein domain specific binding
XP_018820977.1	14-3-3-like protein GF14 kappa	Juglans regia	267	0.92	2e-167	0.92	19	C:GO:0005634; C:GO:0005829; C:GO:0005886; P:GO:0006094; P:GO:0006096; P:GO:0009407; C:GO:0009505; P:GO:0009651; P:GO:0009686; P:GO:0009740; P:GO:0009742; C:GO:0009941; P:GO:0016310; F:GO:0019904; P:GO:0032880; P:GO:0042742; F:GO:0045309; P:GO:0046686; P:GO:0048366	C:nucleus; C:cytosol; C:plasma membrane; P:gluconeogenesis; P:glycolytic process; P:toxin catabolic process; C:plant-type cell wall; P:response to salt stress; P:gibberellin biosynthetic process; P:gibberellic acid mediated signaling pathway; P:brassinosteroid mediated signaling pathway; C:chloroplast envelope; P:phosphorylation; F:protein domain specific binding; P:regulation of protein localiza…			Coil (COILS); IPR000308 (PRINTS); IPR023410 (SMART); G3DSA:1.20.190.20 (GENE3D); IPR023410 (PFAM); IPR000308 (PIRSF); PTHR18860:SF27 (PANTHER); IPR000308 (PANTHER); IPR023409 (PROSITE_PATTERNS); SIGNAL_PEPTIDE_N_REGION (PHOBIUS); SIGNAL_PEPTIDE_H_REGION (PHOBIUS); NON_CYTOPLASMIC_DOMAIN (PHOBIUS); SIGNAL_PEPTIDE_C_REGION (PHOBIUS); SIGNAL_PEPTIDE (PHOBIUS); SignalP-noTM (SIGNALP_EUK); IPR023410 (…	F:GO:0019904	F:protein domain specific binding
XP_019256915.1	superoxide dismutase [Mn,] mitochondrial	Nicotiana attenuata	247	0.9	2e-145	0.88	4	F:GO:0004784; P:GO:0006801; F:GO:0046872; P:GO:0055114	F:superoxide dismutase activity; P:superoxide metabolic process; F:metal ion binding; P:oxidation-reduction process	EC:1.15.1.1	Superoxide dismutase	IPR001189 (PRINTS); G3DSA:1.10.287.990 (GENE3D); IPR019832 (PFAM); IPR001189 (PIRSF); IPR019831 (PFAM); PTHR11404:SF6 (PANTHER); IPR001189 (PANTHER); IPR019833 (PROSITE_PATTERNS); CYTOPLASMIC_DOMAIN (PHOBIUS); TRANSMEMBRANE (PHOBIUS); NON_CYTOPLASMIC_DOMAIN (PHOBIUS); IPR019832 (SUPERFAMILY); IPR019831 (SUPERFAMILY)	F:GO:0004784; P:GO:0006801; F:GO:0046872; P:GO:0055114	F:superoxide dismutase activity; P:superoxide metabolic process; F:metal ion binding; P:oxidation-reduction process
XP_023900642.1	urease accessory protein G	Quercus suber	289	0.87	5e-178	0.96	10	F:GO:0003924; F:GO:0005524; C:GO:0005737; P:GO:0006184; C:GO:0016020; F:GO:0016151; F:GO:0016530; P:GO:0030001; F:GO:0042803; P:GO:0043085	F:GTPase activity; F:ATP binding; C:cytoplasm; P:obsolete GTP catabolic process; C:membrane; F:nickel cation binding; F:metallochaperone activity; P:metal ion transport; F:protein homodimerization activity; P:positive regulation of catalytic activity			IPR004400 (TIGRFAM); IPR027417 (G3DSA:3.40.50.GENE3D); IPR003495 (PFAM); IPR004400 (PANTHER); IPR004400 (HAMAP); IPR027417 (SUPERFAMILY)	F:GO:0003924; P:GO:0006807; F:GO:0016151	F:GTPase activity; P:nitrogen compound metabolic process; F:nickel cation binding
XP_018837618.1	5-methyltetrahydropteroyltriglutamate--homocysteine methyltransferase-like	Juglans regia	765	1	0.0	0.93	15	F:GO:0003871; F:GO:0005507; C:GO:0005777; C:GO:0005829; C:GO:0005886; F:GO:0008270; F:GO:0008705; P:GO:0009086; C:GO:0009570; P:GO:0009651; C:GO:0009941; P:GO:0010043; P:GO:0032259; P:GO:0046686; C:GO:0048046	F:5-methyltetrahydropteroyltriglutamate-homocysteine S-methyltransferase activity; F:copper ion binding; C:peroxisome; C:cytosol; C:plasma membrane; F:zinc ion binding; F:methionine synthase activity; P:methionine biosynthetic process; C:chloroplast stroma; P:response to salt stress; C:chloroplast envelope; P:response to zinc ion; P:methylation; P:response to cadmium ion; C:apoplast	EC:2.1.1.13; EC:2.1.1.14	Methionine synthase; 5-methyltetrahydropteroyltriglutamate--homocysteine S-methyltransferase	Coil (COILS); IPR013215 (PFAM); IPR006276 (TIGRFAM); G3DSA:3.20.20.210 (GENE3D); IPR002629 (PFAM); G3DSA:3.20.20.210 (GENE3D); IPR006276 (PIRSF); PTHR30519:SF0 (PANTHER); PTHR30519 (PANTHER); IPR006276 (HAMAP); SSF51726 (SUPERFAMILY); SSF51726 (SUPERFAMILY)	F:GO:0003871; F:GO:0008270; P:GO:0008652; P:GO:0009086	F:5-methyltetrahydropteroyltriglutamate-homocysteine S-methyltransferase activity; F:zinc ion binding; P:cellular amino acid biosynthetic process; P:methionine biosynthetic process
XP_010031680.1	elongation factor 1-beta 1	Eucalyptus grandis	221	0.99	1e-118	0.86	4	F:GO:0003746; C:GO:0005840; C:GO:0005853; P:GO:0006448	F:translation elongation factor activity; C:ribosome; C:eukaryotic translation elongation factor 1 complex; P:regulation of translational elongation			IPR014038 (SMART); IPR014717 (G3DSA:3.30.70.GENE3D); IPR010987 (G3DSA:1.20.1050.GENE3D); IPR014038 (PFAM); PTHR11595:SF24 (PANTHER); PTHR11595 (PANTHER); IPR001326 (PROSITE_PATTERNS); IPR001326 (PROSITE_PATTERNS); IPR014038 (SUPERFAMILY); IPR010987 (SUPERFAMILY)	F:GO:0003746; C:GO:0005853; P:GO:0006414	F:translation elongation factor activity; C:eukaryotic translation elongation factor 1 complex; P:translational elongation
POE66465.1	probable aquaporin PIP1-2	Quercus suber	288	0.99	0.0	0.92	11	C:GO:0005739; C:GO:0005773; P:GO:0006826; P:GO:0006833; P:GO:0009414; P:GO:0009651; C:GO:0009941; P:GO:0010106; F:GO:0015250; C:GO:0016021; C:GO:0046658	C:mitochondrion; C:vacuole; P:iron ion transport; P:water transport; P:response to water deprivation; P:response to salt stress; C:chloroplast envelope; P:cellular response to iron ion starvation; F:water channel activity; C:integral component of membrane; C:anchored component of plasma membrane			IPR000425 (PRINTS); IPR023271 (G3DSA:1.20.1080.GENE3D); IPR000425 (TIGRFAM); IPR000425 (PFAM); IPR000425 (PANTHER); PTHR19139:SF146 (PANTHER); IPR022357 (PROSITE_PATTERNS); TRANSMEMBRANE (PHOBIUS); TRANSMEMBRANE (PHOBIUS); NON_CYTOPLASMIC_DOMAIN (PHOBIUS); TRANSMEMBRANE (PHOBIUS); NON_CYTOPLASMIC_DOMAIN (PHOBIUS); CYTOPLASMIC_DOMAIN (PHOBIUS); CYTOPLASMIC_DOMAIN (PHOBIUS); TRANSMEMBRANE (PHOBIUS)…	F:GO:0005215; P:GO:0006810; C:GO:0016020	F:transporter activity; P:transport; C:membrane
XP_021902390.1	ras-related RABB1c	Carica papaya	211	0.99	8e-157	1	13	P:GO:0000902; F:GO:0003924; F:GO:0005525; C:GO:0005773; C:GO:0005794; C:GO:0005886; P:GO:0006184; P:GO:0006623; P:GO:0006888; P:GO:0006913; P:GO:0007264; P:GO:0016049; P:GO:0061025	P:cell morphogenesis; F:GTPase activity; F:GTP binding; C:vacuole; C:Golgi apparatus; C:plasma membrane; P:obsolete GTP catabolic process; P:protein targeting to vacuole; P:ER to Golgi vesicle-mediated transport; P:nucleocytoplasmic transport; P:small GTPase mediated signal transduction; P:cell growth; P:membrane fusion			PR00449 (PRINTS); IPR003579 (SMART); IPR002041 (SMART); IPR020849 (SMART); IPR003578 (SMART); IPR027417 (G3DSA:3.40.50.GENE3D); IPR001806 (PFAM); IPR005225 (TIGRFAM); PTHR24073:SF545 (PANTHER); PTHR24073 (PANTHER); PS51419 (PROSITE_PROFILES); IPR027417 (SUPERFAMILY)	F:GO:0003924; F:GO:0005525; C:GO:0005622; P:GO:0006886; P:GO:0006913; P:GO:0007165; P:GO:0007264; P:GO:0015031; C:GO:0016020	F:GTPase activity; F:GTP binding; C:intracellular; P:intracellular protein transport; P:nucleocytoplasmic transport; P:signal transduction; P:small GTPase mediated signal transduction; P:protein transport; C:membrane
XP_023872406.1	Uncharacterized protein LOC111985018	Quercus suber	240	1	9e-152	0.89	3	F:GO:0004801; C:GO:0005737; P:GO:0006098	F:sedoheptulose-7-phosphate:D-glyceraldehyde-3-phosphate glyceronetransferase activity; C:cytoplasm; P:pentose-phosphate shunt	EC:2.2.1.2	Transaldolase	IPR001585 (PFAM); IPR013785 (G3DSA:3.20.20.GENE3D); PTHR10683:SF6 (PANTHER); IPR001585 (PANTHER); IPR018225 (PROSITE_PATTERNS); IPR004732 (HAMAP); SignalP-TM (SIGNALP_GRAM_POSITIVE); SSF51569 (SUPERFAMILY)	F:GO:0003824; F:GO:0004801; C:GO:0005737; P:GO:0005975; P:GO:0006098	F:catalytic activity; F:sedoheptulose-7-phosphate:D-glyceraldehyde-3-phosphate glyceronetransferase activity; C:cytoplasm; P:carbohydrate metabolic process; P:pentose-phosphate shunt
XP_018844689.1	eukaryotic initiation factor 4A-2	Juglans regia	413	1	0.0	0.98	5	F:GO:0003743; F:GO:0005524; C:GO:0005840; P:GO:0006446; F:GO:0008026	F:translation initiation factor activity; F:ATP binding; C:ribosome; P:regulation of translational initiation; F:ATP-dependent helicase activity			IPR014001 (SMART); IPR001650 (SMART); IPR001650 (PFAM); IPR011545 (PFAM); IPR027417 (G3DSA:3.40.50.GENE3D); IPR027417 (G3DSA:3.40.50.GENE3D); PTHR24031:SF294 (PANTHER); PTHR24031 (PANTHER); IPR000629 (PROSITE_PATTERNS); IPR001650 (PROSITE_PROFILES); IPR014014 (PROSITE_PROFILES); IPR014001 (PROSITE_PROFILES); IPR027417 (SUPERFAMILY)	F:GO:0003676; F:GO:0005524	F:nucleic acid binding; F:ATP binding
XP_012090393.1	Enolase	Jatropha curcas	243	0.91	9e-150	0.95	8	C:GO:0000015; P:GO:0000162; F:GO:0000287; F:GO:0004634; P:GO:0006094; P:GO:0006096; P:GO:0006571; P:GO:0009094	C:phosphopyruvate hydratase complex; P:tryptophan biosynthetic process; F:magnesium ion binding; F:phosphopyruvate hydratase activity; P:gluconeogenesis; P:glycolytic process; P:tyrosine biosynthetic process; P:L-phenylalanine biosynthetic process	EC:4.2.1.11	Phosphopyruvate hydratase	IPR000941 (PRINTS); IPR029017 (G3DSA:3.30.390.GENE3D); IPR020811 (PFAM); IPR029065 (G3DSA:3.20.20.GENE3D); IPR020810 (PFAM); PTHR11902:SF18 (PANTHER); IPR000941 (PANTHER); IPR029017 (SUPERFAMILY); IPR029065 (SUPERFAMILY)	C:GO:0000015; F:GO:0000287; F:GO:0004634; P:GO:0006096	C:phosphopyruvate hydratase complex; F:magnesium ion binding; F:phosphopyruvate hydratase activity; P:glycolytic process
XP_015902307.1	40S ribosomal protein SA-like isoform X2	Ziziphus jujuba	210	0.99	2e-153	0.99	4	P:GO:0000028; F:GO:0003735; P:GO:0006412; C:GO:0022627	P:ribosomal small subunit assembly; F:structural constituent of ribosome; P:translation; C:cytosolic small ribosomal subunit			IPR001865 (PRINTS); IPR001865 (PFAM); IPR005707 (TIGRFAM); G3DSA:3.40.50.10490 (GENE3D); IPR005707 (PANTHER); IPR018130 (PROSITE_PATTERNS); IPR018130 (PROSITE_PATTERNS); IPR027498 (HAMAP); IPR023591 (SUPERFAMILY)	F:GO:0003735; C:GO:0005622; C:GO:0005840; P:GO:0006412; C:GO:0015935	F:structural constituent of ribosome; C:intracellular; C:ribosome; P:translation; C:small ribosomal subunit
XP_018845710.1	aspartate--tRNA ligase2, cytoplasmic	Juglans regia	555	0.95	0.0	0.86	7	F:GO:0003676; F:GO:0004815; F:GO:0005524; C:GO:0005737; P:GO:0006422; P:GO:0006522; P:GO:0006531	F:nucleic acid binding; F:aspartate-tRNA ligase activity; F:ATP binding; C:cytoplasm; P:aspartyl-tRNA aminoacylation; P:alanine metabolic process; P:aspartate metabolic process	EC:6.1.1.12	Aspartate--tRNA ligase	Coil (COILS); IPR002312 (PRINTS); IPR004523 (TIGRFAM); IPR004364 (PFAM); G3DSA:3.30.930.10 (GENE3D); IPR012340 (G3DSA:2.40.50.GENE3D); IPR018150 (PANTHER); IPR004523 (PTHR22594:PANTHER); IPR006195 (PROSITE_PROFILES); SSF55681 (SUPERFAMILY); IPR012340 (SUPERFAMILY)	F:GO:0000166; F:GO:0004812; F:GO:0004815; F:GO:0005524; C:GO:0005737; P:GO:0006418; P:GO:0006422	F:nucleotide binding; F:aminoacyl-tRNA ligase activity; F:aspartate-tRNA ligase activity; F:ATP binding; C:cytoplasm; P:tRNA aminoacylation for protein translation; P:aspartyl-tRNA aminoacylation
XP_023880172.1	universal stress protein A-like protein isoform X1	Quercus suber	161	0.93	4e-77	0.73	1	P:GO:0006950	P:response to stress			IPR006015 (PRINTS); IPR006016 (PFAM); IPR014729 (G3DSA:3.40.50.GENE3D); PTHR31964 (PANTHER); PTHR31964:SF6 (PANTHER); SSF52402 (SUPERFAMILY)	P:GO:0006950	P:response to stress
XP_023915409.1	deoxyuridine 5'-triphosphate nucleotidohydrolase-like	Quercus suber	202	0.95	1e-104	0.81	3	F:GO:0004170; P:GO:0006206; P:GO:0046080	F:dUTP diphosphatase activity; P:pyrimidine nucleobase metabolic process; P:dUTP metabolic process	EC:3.6.1.23	dUTP diphosphatase	IPR029054 (G3DSA:2.70.40.GENE3D); IPR008180 (PFAM); IPR008181 (TIGRFAM); PTHR11241 (PANTHER); IPR029054 (SUPERFAMILY)	F:GO:0004170; F:GO:0016787; P:GO:0046080	F:dUTP diphosphatase activity; F:hydrolase activity; P:dUTP metabolic process
XP_022137484.1	succinate-- CoA ligase [ADP-forming] subunit alpha, mitochondrial	Momordica charantia	107	0.98	6e-61	0.93	9	F:GO:0003878; F:GO:0004775; F:GO:0005524; C:GO:0005739; P:GO:0006104; P:GO:0006105; P:GO:0019643; C:GO:0042709; F:GO:0048037	F:ATP citrate synthase activity; F:succinate-CoA ligase (ADP-forming) activity; F:ATP binding; C:mitochondrion; P:succinyl-CoA metabolic process; P:succinate metabolic process; P:reductive tricarboxylic acid cycle; C:succinate-CoA ligase complex; F:cofactor binding	EC:6.2.1.5; EC:2.3.3.8	Succinate--CoA ligase (ADP-forming); ATP citrate synthase	IPR005810 (PRINTS); IPR016102 (G3DSA:3.40.50.GENE3D); IPR005811 (PFAM); PTHR11117:SF9 (PANTHER); PTHR11117 (PANTHER); IPR017440 (PROSITE_PATTERNS); IPR016102 (SUPERFAMILY)	F:GO:0003824; P:GO:0008152	F:catalytic activity; P:metabolic process
XP_018813035.1	aquaporin PIP2-4-like	Juglans regia	265	0.89	2e-159	0.92	3	F:GO:0005215; P:GO:0006810; C:GO:0016021	F:transporter activity; P:transport; C:integral component of membrane			IPR000425 (PRINTS); IPR000425 (TIGRFAM); IPR000425 (PFAM); IPR023271 (G3DSA:1.20.1080.GENE3D); IPR000425 (PANTHER); PTHR19139:SF167 (PANTHER); IPR022357 (PROSITE_PATTERNS); TRANSMEMBRANE (PHOBIUS); CYTOPLASMIC_DOMAIN (PHOBIUS); CYTOPLASMIC_DOMAIN (PHOBIUS); NON_CYTOPLASMIC_DOMAIN (PHOBIUS); NON_CYTOPLASMIC_DOMAIN (PHOBIUS); TRANSMEMBRANE (PHOBIUS); TRANSMEMBRANE (PHOBIUS); CYTOPLASMIC_DOMAIN (PHO…	F:GO:0005215; P:GO:0006810; C:GO:0016020	F:transporter activity; P:transport; C:membrane
XP_018823000.1	Formate dehydrogenase, mitochondrial	Juglans regia	384	0.99	0.0	0.92	12	F:GO:0008863; C:GO:0009326; C:GO:0009507; C:GO:0009579; P:GO:0009611; P:GO:0015942; P:GO:0015947; F:GO:0016616; P:GO:0046487; P:GO:0046686; F:GO:0051287; P:GO:0055114	F:formate dehydrogenase (NAD+) activity; C:formate dehydrogenase complex; C:chloroplast; C:thylakoid; P:response to wounding; P:formate metabolic process; P:methane metabolic process; F:oxidoreductase activity, acting on the CH-OH group of donors, NAD or NADP as acceptor; P:glyoxylate metabolic process; P:response to cadmium ion; F:NAD binding; P:oxidation-reduction process	EC:1.2.1.2	Acting on the aldehyde or oxo group of donors	G3DSA:3.40.50.720 (GENE3D); IPR006139 (PFAM); G3DSA:3.40.50.720 (GENE3D); IPR006140 (PFAM); PTHR10996 (PANTHER); PTHR10996:SF171 (PANTHER); IPR029753 (PROSITE_PATTERNS); IPR029753 (PROSITE_PATTERNS); IPR029752 (PROSITE_PATTERNS); NON_CYTOPLASMIC_DOMAIN (PHOBIUS); SIGNAL_PEPTIDE_C_REGION (PHOBIUS); SIGNAL_PEPTIDE_N_REGION (PHOBIUS); SIGNAL_PEPTIDE (PHOBIUS); SIGNAL_PEPTIDE_H_REGION (PHOBIUS); Sign…	P:GO:0008152; F:GO:0016616; F:GO:0051287; P:GO:0055114	P:metabolic process; F:oxidoreductase activity, acting on the CH-OH group of donors, NAD or NADP as acceptor; F:NAD binding; P:oxidation-reduction process
XP_018825745.1	Heat shock cognate 80-like	Juglans regia	731	0.95	0.0	0.95	4	F:GO:0005524; P:GO:0006457; P:GO:0006950; F:GO:0051082	F:ATP binding; P:protein folding; P:response to stress; F:unfolded protein binding			Coil (COILS); Coil (COILS); IPR020575 (PRINTS); IPR003594 (SMART); IPR003594 (G3DSA:3.30.565.GENE3D); IPR001404 (PFAM); IPR001404 (PIRSF); IPR003594 (PFAM); PTHR11528:SF49 (PANTHER); IPR001404 (PANTHER); IPR019805 (PROSITE_PATTERNS); CYTOPLASMIC_DOMAIN (PHOBIUS); NON_CYTOPLASMIC_DOMAIN (PHOBIUS); TRANSMEMBRANE (PHOBIUS); IPR003594 (SUPERFAMILY); IPR020568 (SUPERFAMILY); SSF110942 (SUPERFAMILY); T…	F:GO:0005524; P:GO:0006457; P:GO:0006950; F:GO:0051082	F:ATP binding; P:protein folding; P:response to stress; F:unfolded protein binding
XP_022970109.1	40S ribosomal protein S10-1-like	Cucurbita maxima	179	0.98	3e-101	0.9	4	C:GO:0005618; C:GO:0009507; C:GO:0016020; C:GO:0022626	C:cell wall; C:chloroplast; C:membrane; C:cytosolic ribosome			IPR005326 (PFAM); PTHR12146 (PANTHER)	no GO terms	no GO terms
XP_018824177.1	nitrogen regulatory P-II homolog	Juglans regia	198	0.94	3e-109	0.83	32	P:GO:0000096; F:GO:0000287; F:GO:0005524; C:GO:0005829; P:GO:0006355; P:GO:0006546; P:GO:0006636; P:GO:0006733; P:GO:0006766; P:GO:0006808; P:GO:0006816; P:GO:0007030; P:GO:0009072; P:GO:0009106; P:GO:0009108; P:GO:0009117; P:GO:0009409; P:GO:0009416; C:GO:0009534; P:GO:0009651; P:GO:0009695; P:GO:0009718; P:GO:0009744; P:GO:0009749; P:GO:0009750; F:GO:0010307; P:GO:0019288; P:GO:0019748; P:GO:00…	P:sulfur amino acid metabolic process; F:magnesium ion binding; F:ATP binding; C:cytosol; P:regulation of transcription, DNA-templated; P:glycine catabolic process; P:unsaturated fatty acid biosynthetic process; P:oxidoreduction coenzyme metabolic process; P:vitamin metabolic process; P:regulation of nitrogen utilization; P:calcium ion transport; P:Golgi organization; P:aromatic amino acid family…			IPR002187 (PRINTS); IPR002187 (SMART); IPR015867 (G3DSA:3.30.70.GENE3D); IPR002187 (PFAM); PTHR30115:SF11 (PANTHER); PTHR30115 (PANTHER); IPR017918 (PROSITE_PATTERNS); IPR002187 (PROSITE_PROFILES); IPR011322 (SUPERFAMILY)	P:GO:0006808; F:GO:0030234	P:regulation of nitrogen utilization; F:enzyme regulator activity
XP_019176544.1	4-hydroxy-4-methyl-2-oxoglutarate aldolase 2	Ipomoea nil	166	1	2e-111	0.96	4	F:GO:0008168; F:GO:0008428; P:GO:0032259; P:GO:0051252	F:methyltransferase activity; F:ribonuclease inhibitor activity; P:methylation; P:regulation of RNA metabolic process			IPR010203 (TIGRFAM); IPR005493 (G3DSA:3.50.30.GENE3D); IPR005493 (PFAM); PTHR33254:SF4 (PANTHER); PTHR33254 (PANTHER); IPR005493 (SUPERFAMILY)	F:GO:0008428; P:GO:0051252	F:ribonuclease inhibitor activity; P:regulation of RNA metabolic process
ARS44270.1	ribulose-1,5-bisphosphate carboxylase/oxygenase large subunit	Morella rubra	482	0.99	0.0	0.99	8	F:GO:0000287; F:GO:0004497; C:GO:0009573; P:GO:0009853; F:GO:0016984; P:GO:0019253; P:GO:0046487; P:GO:0055114	F:magnesium ion binding; F:monooxygenase activity; C:chloroplast ribulose bisphosphate carboxylase complex; P:photorespiration; F:ribulose-bisphosphate carboxylase activity; P:reductive pentose-phosphate cycle; P:glyoxylate metabolic process; P:oxidation-reduction process	EC:4.1.1.39	Ribulose-bisphosphate carboxylase	IPR000685 (G3DSA:3.20.20.GENE3D); IPR017443 (PFAM); IPR017443 (G3DSA:3.30.70.GENE3D); IPR000685 (PFAM); PTHR23321 (PANTHER); PTHR23321:SF31 (PANTHER); IPR020878 (PROSITE_PATTERNS); IPR020888 (HAMAP); IPR000685 (SUPERFAMILY); IPR017443 (SUPERFAMILY)	F:GO:0000287; P:GO:0015977; F:GO:0016984	F:magnesium ion binding; P:carbon fixation; F:ribulose-bisphosphate carboxylase activity
XP_018826105.1	glutamine synthetase leafisozyme, chloroplastic	Juglans regia	224	0.84	6e-118	0.89	11	F:GO:0004356; C:GO:0005739; P:GO:0006542; P:GO:0009252; C:GO:0009535; C:GO:0009570; P:GO:0009651; C:GO:0009941; C:GO:0022626; P:GO:0046686; C:GO:0048046	F:glutamate-ammonia ligase activity; C:mitochondrion; P:glutamine biosynthetic process; P:peptidoglycan biosynthetic process; C:chloroplast thylakoid membrane; C:chloroplast stroma; P:response to salt stress; C:chloroplast envelope; C:cytosolic ribosome; P:response to cadmium ion; C:apoplast	EC:6.3.1.2	Glutamine synthetase	IPR008147 (G3DSA:3.10.20.GENE3D); IPR008147 (PFAM); PTHR20852 (PANTHER); PTHR20852:SF53 (PANTHER); IPR027302 (PROSITE_PATTERNS); SIGNAL_PEPTIDE (PHOBIUS); SIGNAL_PEPTIDE_H_REGION (PHOBIUS); NON_CYTOPLASMIC_DOMAIN (PHOBIUS); SIGNAL_PEPTIDE_N_REGION (PHOBIUS); SIGNAL_PEPTIDE_C_REGION (PHOBIUS); SignalP-noTM (SIGNALP_EUK); SignalP-TM (SIGNALP_GRAM_POSITIVE); IPR008147 (SUPERFAMILY)	F:GO:0004356; P:GO:0006542; P:GO:0006807	F:glutamate-ammonia ligase activity; P:glutamine biosynthetic process; P:nitrogen compound metabolic process
XP_018858114.1	Protein disulfide-isomerase-like	Juglans regia	453	0.96	0.0	0.81	11	F:GO:0003756; F:GO:0004579; C:GO:0005788; P:GO:0006118; P:GO:0006457; P:GO:0006662; C:GO:0008250; F:GO:0009055; F:GO:0015035; P:GO:0018279; P:GO:0045454	F:protein disulfide isomerase activity; F:dolichyl-diphosphooligosaccharide-protein glycotransferase activity; C:endoplasmic reticulum lumen; P:obsolete electron transport; P:protein folding; P:glycerol ether metabolic process; C:oligosaccharyltransferase complex; F:electron transfer activity; F:protein disulfide oxidoreductase activity; P:protein N-linked glycosylation via asparagine; P:cell red…	EC:5.3.4.1; EC:2.4.1.119	Protein disulfide-isomerase; Glycosyltransferases	PR00421 (PRINTS); IPR012336 (G3DSA:3.40.30.GENE3D); IPR005788 (TIGRFAM); PF13848 (PFAM); IPR012336 (G3DSA:3.40.30.GENE3D); IPR013766 (PFAM); IPR005792 (TIGRFAM); IPR012336 (G3DSA:3.40.30.GENE3D); PTHR18929:SF109 (PANTHER); PTHR18929 (PANTHER); PTHR18929 (PANTHER); PTHR18929:SF109 (PANTHER); IPR017937 (PROSITE_PATTERNS); IPR017937 (PROSITE_PATTERNS); NON_CYTOPLASMIC_DOMAIN (PHOBIUS); SIGNAL_PEPTID…	C:GO:0005783; F:GO:0016853; P:GO:0045454	C:endoplasmic reticulum; F:isomerase activity; P:cell redox homeostasis
XP_023872406.1	uncharacterized protein LOC111985018	Quercus suber	115	0.98	1e-66	0.92	9	F:GO:0004801; C:GO:0005739; P:GO:0006096; P:GO:0006098; P:GO:0009060; C:GO:0009570; P:GO:0009809; P:GO:0033587; P:GO:0046686	F:sedoheptulose-7-phosphate:D-glyceraldehyde-3-phosphate glyceronetransferase activity; C:mitochondrion; P:glycolytic process; P:pentose-phosphate shunt; P:aerobic respiration; C:chloroplast stroma; P:lignin biosynthetic process; P:shikimate biosynthetic process; P:response to cadmium ion	EC:2.2.1.2	Transaldolase	IPR013785 (G3DSA:3.20.20.GENE3D); IPR001585 (PFAM); PTHR10683:SF6 (PANTHER); IPR001585 (PANTHER); SSF51569 (SUPERFAMILY)	F:GO:0003824; P:GO:0005975	F:catalytic activity; P:carbohydrate metabolic process
CL130Contig1|m.6228|	ADP,ATP carrier protein 3, mitochondrial	Quercus suber	381	0.99	0.0	0.89	9	F:GO:0005471; C:GO:0005743; P:GO:0006839; P:GO:0009627; C:GO:0009941; P:GO:0015865; C:GO:0016021; P:GO:0034976; P:GO:0055085	F:ATP:ADP antiporter activity; C:mitochondrial inner membrane; P:mitochondrial transport; P:systemic acquired resistance; C:chloroplast envelope; P:purine nucleotide transport; C:integral component of membrane; P:response to endoplasmic reticulum stress; P:transmembrane transport			IPR002067 (PRINTS); IPR002113 (PRINTS); IPR023395 (G3DSA:1.50.40.GENE3D); IPR018108 (PFAM); PTHR24089 (PANTHER); PTHR24089:SF340 (PANTHER); TRANSMEMBRANE (PHOBIUS); CYTOPLASMIC_DOMAIN (PHOBIUS); TRANSMEMBRANE (PHOBIUS); TRANSMEMBRANE (PHOBIUS); NON_CYTOPLASMIC_DOMAIN (PHOBIUS); CYTOPLASMIC_DOMAIN (PHOBIUS); NON_CYTOPLASMIC_DOMAIN (PHOBIUS); IPR018108 (PROSITE_PROFILES); IPR018108 (PROSITE_PROFILE…	F:GO:0005215; C:GO:0005743; P:GO:0006810; P:GO:0055085	F:transporter activity; C:mitochondrial inner membrane; P:transport; P:transmembrane transport
XP_004303606.1	pyrroline-5-carboxylate reductase	Fragaria vesca subsp. vesca	249	0.88	7e-128	0.83	5	F:GO:0004735; C:GO:0005737; P:GO:0006525; P:GO:0055114; P:GO:0055129	F:pyrroline-5-carboxylate reductase activity; C:cytoplasm; P:arginine metabolic process; P:oxidation-reduction process; P:L-proline biosynthetic process	EC:1.5.1.2	Pyrroline-5-carboxylate reductase	G3DSA:3.40.50.720 (GENE3D); IPR028939 (PFAM); IPR029036 (G3DSA:1.10.3730.GENE3D); IPR029036 (PFAM); IPR000304 (PIRSF); IPR000304 (TIGRFAM); PTHR11645:SF28 (PANTHER); IPR000304 (PANTHER); IPR008927 (SUPERFAMILY); IPR016040 (SUPERFAMILY)	F:GO:0004735; P:GO:0006561; P:GO:0055114	F:pyrroline-5-carboxylate reductase activity; P:proline biosynthetic process; P:oxidation-reduction process
AIX92154.1	cinnamoyl-CoA reductase 1	Betula platyphylla	209	0.99	1e-137	0.9	11	F:GO:0000166; C:GO:0005829; P:GO:0009805; P:GO:0009809; P:GO:0009811; P:GO:0009813; F:GO:0016621; P:GO:0019761; F:GO:0045552; F:GO:0050662; P:GO:0055114	F:nucleotide binding; C:cytosol; P:coumarin biosynthetic process; P:lignin biosynthetic process; P:stilbene biosynthetic process; P:flavonoid biosynthetic process; F:cinnamoyl-CoA reductase activity; P:glucosinolate biosynthetic process; F:dihydrokaempferol 4-reductase activity; F:coenzyme binding; P:oxidation-reduction process	EC:1.1.1.219; EC:1.2.1.44	Dihydroflavanol 4-reductase; Cinnamoyl-CoA reductase	IPR001509 (PFAM); G3DSA:3.40.50.720 (GENE3D); PTHR10366:SF369 (PANTHER); PTHR10366 (PANTHER); IPR016040 (SUPERFAMILY)	F:GO:0003824; F:GO:0050662	F:catalytic activity; F:coenzyme binding
XP_018814792.1	nucleoside diphosphate kinase 2, chloroplastic	Juglans regia	234	0.99	5e-149	0.87	17	F:GO:0004550; F:GO:0005524; C:GO:0005634; P:GO:0006144; P:GO:0006165; P:GO:0006183; P:GO:0006206; P:GO:0006228; P:GO:0006241; P:GO:0009411; C:GO:0009570; C:GO:0009579; P:GO:0009585; P:GO:0009734; C:GO:0009941; P:GO:0019288; F:GO:0046872	F:nucleoside diphosphate kinase activity; F:ATP binding; C:nucleus; P:purine nucleobase metabolic process; P:nucleoside diphosphate phosphorylation; P:GTP biosynthetic process; P:pyrimidine nucleobase metabolic process; P:UTP biosynthetic process; P:CTP biosynthetic process; P:response to UV; C:chloroplast stroma; C:thylakoid; P:red, far-red light phototransduction; P:auxin-activated signaling pa…	EC:2.7.4.6	Nucleoside-diphosphate kinase	IPR001564 (PRINTS); IPR001564 (SMART); IPR001564 (PFAM); G3DSA:3.30.70.141 (GENE3D); PTHR11349:SF44 (PANTHER); PTHR11349 (PANTHER); IPR023005 (PROSITE_PATTERNS); SSF54919 (SUPERFAMILY)	F:GO:0004550; P:GO:0006165; P:GO:0006183; P:GO:0006228; P:GO:0006241	F:nucleoside diphosphate kinase activity; P:nucleoside diphosphate phosphorylation; P:GTP biosynthetic process; P:UTP biosynthetic process; P:CTP biosynthetic process
ABV23661.1	cytochrome oxidase subunit 2 (mitochondrion)	Boehmeria nivea	323	0.89	0.0	0.92	7	F:GO:0004129; F:GO:0005507; C:GO:0005743; P:GO:0006123; P:GO:0015992; C:GO:0016021; C:GO:0045277	F:cytochrome-c oxidase activity; F:copper ion binding; C:mitochondrial inner membrane; P:mitochondrial electron transport, cytochrome c to oxygen; P:proton transport; C:integral component of membrane; C:respiratory chain complex IV	EC:1.9.3.1	Cytochrome-c oxidase	PR01166 (PRINTS); IPR002429 (PFAM); IPR011759 (G3DSA:1.10.287.GENE3D); IPR008972 (G3DSA:2.60.40.GENE3D); IPR014222 (TIGRFAM); IPR011759 (PFAM); PTHR22888 (PANTHER); PTHR22888:SF9 (PANTHER); IPR001505 (PROSITE_PATTERNS); CYTOPLASMIC_DOMAIN (PHOBIUS); TRANSMEMBRANE (PHOBIUS); TRANSMEMBRANE (PHOBIUS); NON_CYTOPLASMIC_DOMAIN (PHOBIUS); NON_CYTOPLASMIC_DOMAIN (PHOBIUS); IPR011759 (PROSITE_PROFILES); I…	F:GO:0004129; F:GO:0005507; C:GO:0016020; C:GO:0016021; F:GO:0016491; P:GO:0022900	F:cytochrome-c oxidase activity; F:copper ion binding; C:membrane; C:integral component of membrane; F:oxidoreductase activity; P:electron transport chain
POE55537.1	proteasome subunit beta type-5	Quercus suber	272	0.99	0.0	0.94	5	F:GO:0004298; C:GO:0005634; C:GO:0005737; C:GO:0005839; P:GO:0051603	F:threonine-type endopeptidase activity; C:nucleus; C:cytoplasm; C:proteasome core complex; P:proteolysis involved in cellular protein catabolic process	EC:3.4.25	Acting on peptide bonds (peptidases)	IPR000243 (PRINTS); IPR001353 (PFAM); IPR029055 (G3DSA:3.60.20.GENE3D); PTHR11599 (PANTHER); PTHR11599:SF63 (PANTHER); IPR016050 (PROSITE_PATTERNS); IPR023333 (PROSITE_PROFILES); IPR029055 (SUPERFAMILY)	F:GO:0004175; F:GO:0004298; C:GO:0005839; P:GO:0051603	F:endopeptidase activity; F:threonine-type endopeptidase activity; C:proteasome core complex; P:proteolysis involved in cellular protein catabolic process
XP_018838988.1	Alpha-1,4-glucan-protein synthase [UDP-forming] 2-like	Juglans regia	244	0.84	5e-140	0.93	10	C:GO:0005618; C:GO:0005794; C:GO:0005829; F:GO:0008466; C:GO:0009506; C:GO:0016020; P:GO:0030244; P:GO:0033356; F:GO:0052691; P:GO:0071555	C:cell wall; C:Golgi apparatus; C:cytosol; F:glycogenin glucosyltransferase activity; C:plasmodesma; C:membrane; P:cellulose biosynthetic process; P:UDP-L-arabinose metabolic process; F:UDP-arabinopyranose mutase activity; P:cell wall organization	EC:5.4.99.30; EC:2.4.1.186	UDP-arabinopyranose mutase; Glycogenin glucosyltransferase	IPR004901 (PFAM); PTHR31682 (PANTHER); PTHR31682:SF3 (PANTHER); NON_CYTOPLASMIC_DOMAIN (PHOBIUS); CYTOPLASMIC_DOMAIN (PHOBIUS); TRANSMEMBRANE (PHOBIUS); IPR029044 (SUPERFAMILY)	F:GO:0016866; P:GO:0030244	F:intramolecular transferase activity; P:cellulose biosynthetic process
XP_004145441.1	proteasome subunit alpha type-2-A	Cucumis sativus	235	1	2e-169	0.99	5	F:GO:0004298; C:GO:0005634; C:GO:0005737; P:GO:0006511; C:GO:0019773	F:threonine-type endopeptidase activity; C:nucleus; C:cytoplasm; P:ubiquitin-dependent protein catabolic process; C:proteasome core complex, alpha-subunit complex	EC:3.4.25	Acting on peptide bonds (peptidases)	IPR000426 (SMART); IPR001353 (PFAM); IPR029055 (G3DSA:3.60.20.GENE3D); IPR000426 (PFAM); PTHR11599 (PANTHER); PTHR11599:SF16 (PANTHER); IPR000426 (PROSITE_PATTERNS); IPR023332 (PROSITE_PROFILES); IPR029055 (SUPERFAMILY)	F:GO:0004175; F:GO:0004298; C:GO:0005839; P:GO:0006511; C:GO:0019773; P:GO:0051603	F:endopeptidase activity; F:threonine-type endopeptidase activity; C:proteasome core complex; P:ubiquitin-dependent protein catabolic process; C:proteasome core complex, alpha-subunit complex; P:proteolysis involved in cellular protein catabolic process
XP_018841469.1	L-ascorbate peroxidase 3, peroxisomal-like	Juglans regia	288	0.99	0.0	0.91	6	P:GO:0006804; P:GO:0006979; F:GO:0016688; P:GO:0019852; F:GO:0020037; P:GO:0055114	P:obsolete peroxidase reaction; P:response to oxidative stress; F:L-ascorbate peroxidase activity; P:L-ascorbic acid metabolic process; F:heme binding; P:oxidation-reduction process	EC:1.11.1.11	L-ascorbate peroxidase	IPR002016 (PRINTS); IPR002207 (PRINTS); IPR002016 (PFAM); G3DSA:1.10.520.10 (GENE3D); G3DSA:1.10.420.10 (GENE3D); PTHR31356:SF9 (PANTHER); PTHR31356 (PANTHER); IPR019793 (PROSITE_PATTERNS); IPR019794 (PROSITE_PATTERNS); TRANSMEMBRANE (PHOBIUS); NON_CYTOPLASMIC_DOMAIN (PHOBIUS); CYTOPLASMIC_DOMAIN (PHOBIUS); IPR002016 (PROSITE_PROFILES); IPR010255 (SUPERFAMILY); TMhelix (TMHMM)	F:GO:0004601; P:GO:0006979; F:GO:0020037; P:GO:0055114	F:peroxidase activity; P:response to oxidative stress; F:heme binding; P:oxidation-reduction process
XP_015877848.1	Enolase	Ziziphus jujuba	225	0.99	2e-154	0.95	8	C:GO:0000015; P:GO:0000162; F:GO:0000287; F:GO:0004634; P:GO:0006094; P:GO:0006096; P:GO:0006571; P:GO:0009094	C:phosphopyruvate hydratase complex; P:tryptophan biosynthetic process; F:magnesium ion binding; F:phosphopyruvate hydratase activity; P:gluconeogenesis; P:glycolytic process; P:tyrosine biosynthetic process; P:L-phenylalanine biosynthetic process	EC:4.2.1.11	Phosphopyruvate hydratase	IPR000941 (PRINTS); IPR029065 (G3DSA:3.20.20.GENE3D); IPR020810 (PFAM); IPR000941 (PANTHER); PTHR11902:SF18 (PANTHER); IPR020809 (PROSITE_PATTERNS); IPR029065 (SUPERFAMILY)	C:GO:0000015; F:GO:0000287; F:GO:0004634; P:GO:0006096	C:phosphopyruvate hydratase complex; F:magnesium ion binding; F:phosphopyruvate hydratase activity; P:glycolytic process
XP_008337871.2	auxin-binding protein ABP20	Malus domestica	188	0.88	5e-88	0.77	5	C:GO:0005618; P:GO:0009734; F:GO:0030145; F:GO:0045735; C:GO:0048046	C:cell wall; P:auxin-activated signaling pathway; F:manganese ion binding; F:nutrient reservoir activity; C:apoplast			IPR001929 (PRINTS); IPR006045 (SMART); IPR006045 (PFAM); IPR014710 (G3DSA:2.60.120.GENE3D); PTHR31238:SF21 (PANTHER); PTHR31238 (PANTHER); IPR019780 (PROSITE_PATTERNS); SIGNAL_PEPTIDE_N_REGION (PHOBIUS); SIGNAL_PEPTIDE (PHOBIUS); SIGNAL_PEPTIDE_H_REGION (PHOBIUS); NON_CYTOPLASMIC_DOMAIN (PHOBIUS); SIGNAL_PEPTIDE_C_REGION (PHOBIUS); SignalP-TM (SIGNALP_GRAM_NEGATIVE); IPR011051 (SUPERFAMILY); TMhe…	F:GO:0030145; F:GO:0045735	F:manganese ion binding; F:nutrient reservoir activity
XP_016687490.1	enolase-like	Gossypium hirsutum	313	0.93	0.0	0.92	24	C:GO:0000015; P:GO:0000162; F:GO:0000287; F:GO:0003677; F:GO:0004634; F:GO:0005507; C:GO:0005634; C:GO:0005740; C:GO:0005886; P:GO:0006094; P:GO:0006096; P:GO:0006098; P:GO:0006571; P:GO:0009094; P:GO:0009409; P:GO:0009416; C:GO:0009506; C:GO:0009507; P:GO:0009651; P:GO:0009737; P:GO:0009853; F:GO:0016787; P:GO:0046686; C:GO:0048046	C:phosphopyruvate hydratase complex; P:tryptophan biosynthetic process; F:magnesium ion binding; F:DNA binding; F:phosphopyruvate hydratase activity; F:copper ion binding; C:nucleus; C:mitochondrial envelope; C:plasma membrane; P:gluconeogenesis; P:glycolytic process; P:pentose-phosphate shunt; P:tyrosine biosynthetic process; P:L-phenylalanine biosynthetic process; P:response to cold; P:response…	EC:4.2.1.11	Phosphopyruvate hydratase	IPR000941 (PRINTS); IPR029065 (G3DSA:3.20.20.GENE3D); IPR020810 (PFAM); IPR029017 (G3DSA:3.30.390.GENE3D); IPR020811 (PFAM); IPR000941 (PANTHER); PTHR11902:SF19 (PANTHER); IPR029065 (SUPERFAMILY); IPR029017 (SUPERFAMILY)	C:GO:0000015; F:GO:0000287; F:GO:0004634; P:GO:0006096	C:phosphopyruvate hydratase complex; F:magnesium ion binding; F:phosphopyruvate hydratase activity; P:glycolytic process
XP_018816808.1	isocitrate dehydrogenase [NADP]	Juglans regia	305	1	0.0	0.95	15	F:GO:0000287; F:GO:0004450; F:GO:0005507; C:GO:0005777; C:GO:0005886; P:GO:0006102; P:GO:0006739; P:GO:0006749; P:GO:0009651; P:GO:0010043; P:GO:0019643; P:GO:0042742; P:GO:0046686; C:GO:0048046; F:GO:0051287	F:magnesium ion binding; F:isocitrate dehydrogenase (NADP+) activity; F:copper ion binding; C:peroxisome; C:plasma membrane; P:isocitrate metabolic process; P:NADP metabolic process; P:glutathione metabolic process; P:response to salt stress; P:response to zinc ion; P:reductive tricarboxylic acid cycle; P:defense response to bacterium; P:response to cadmium ion; C:apoplast; F:NAD binding	EC:1.1.1.42	Isocitrate dehydrogenase (NADP(+))	IPR004790 (TIGRFAM); IPR024084 (PFAM); IPR024084 (G3DSA:3.40.718.GENE3D); IPR004790 (PANTHER); IPR019818 (PROSITE_PATTERNS); SSF53659 (SUPERFAMILY)	F:GO:0000287; F:GO:0004450; P:GO:0006102; F:GO:0016616; F:GO:0051287; P:GO:0055114	F:magnesium ion binding; F:isocitrate dehydrogenase (NADP+) activity; P:isocitrate metabolic process; F:oxidoreductase activity, acting on the CH-OH group of donors, NAD or NADP as acceptor; F:NAD binding; P:oxidation-reduction process
XP_019078137.1	lactoylglutathione lyase isoform X2	Vitis vinifera	255	0.91	2e-154	0.89	4	F:GO:0004462; P:GO:0005975; P:GO:0006090; F:GO:0046872	F:lactoylglutathione lyase activity; P:carbohydrate metabolic process; P:pyruvate metabolic process; F:metal ion binding	EC:4.4.1.5	Lactoylglutathione lyase	IPR004361 (TIGRFAM); IPR004360 (PFAM); IPR029068 (G3DSA:3.10.180.GENE3D); PTHR10374:SF17 (PANTHER); PTHR10374 (PANTHER); IPR018146 (PROSITE_PATTERNS); IPR018146 (PROSITE_PATTERNS); IPR018146 (PROSITE_PATTERNS); IPR029068 (SUPERFAMILY); IPR029068 (SUPERFAMILY)	F:GO:0004462; F:GO:0046872	F:lactoylglutathione lyase activity; F:metal ion binding
XP_018838600.1	SGT1 homolog	Juglans regia	241	0.85	1e-105	0.76	1	F:GO:0005515	F:protein binding			IPR019734 (SMART); IPR011990 (G3DSA:1.25.40.GENE3D); IPR007052 (PFAM); IPR008978 (G3DSA:2.60.40.GENE3D); PF13414 (PFAM); IPR001440 (PFAM); PTHR22904 (PANTHER); PTHR22904:SF344 (PANTHER); SIGNAL_PEPTIDE (PHOBIUS); SIGNAL_PEPTIDE_N_REGION (PHOBIUS); SIGNAL_PEPTIDE_H_REGION (PHOBIUS); NON_CYTOPLASMIC_DOMAIN (PHOBIUS); SIGNAL_PEPTIDE_C_REGION (PHOBIUS); IPR019734 (PROSITE_PROFILES); IPR019734 (PROSIT…	F:GO:0005515	F:protein binding
XP_018858784.1	lactoylglutathione lyase isoform X1	Juglans regia	219	0.99	1e-135	0.84	8	F:GO:0004462; F:GO:0005516; C:GO:0005829; P:GO:0006090; P:GO:0006094; P:GO:0006096; P:GO:0009651; F:GO:0046872	F:lactoylglutathione lyase activity; F:calmodulin binding; C:cytosol; P:pyruvate metabolic process; P:gluconeogenesis; P:glycolytic process; P:response to salt stress; F:metal ion binding	EC:4.4.1.5	Lactoylglutathione lyase	IPR004360 (PFAM); IPR004361 (TIGRFAM); IPR029068 (G3DSA:3.10.180.GENE3D); PTHR10374 (PANTHER); PTHR10374:SF8 (PANTHER); IPR018146 (PROSITE_PATTERNS); IPR018146 (PROSITE_PATTERNS); IPR029068 (SUPERFAMILY)	F:GO:0004462; F:GO:0046872	F:lactoylglutathione lyase activity; F:metal ion binding
XP_018842218.1	Isoflavone reductase-like protein	Juglans regia	285	1	0.0	0.87						G3DSA:3.40.50.720 (GENE3D); IPR008030 (PFAM); G3DSA:3.90.25.10 (GENE3D); PTHR10366:SF391 (PANTHER); PTHR10366:SF391 (PANTHER); PTHR10366 (PANTHER); IPR016040 (SUPERFAMILY)	no GO terms	no GO terms
XP_018815185.1	Universal stress protein PHOS34-like isoform X2	Juglans regia	161	0.99	2e-98	0.86	1	P:GO:0006950	P:response to stress			IPR006015 (PRINTS); IPR006016 (PFAM); IPR014729 (G3DSA:3.40.50.GENE3D); PTHR31964 (PANTHER); PTHR31964:SF16 (PANTHER); SSF52402 (SUPERFAMILY)	P:GO:0006950	P:response to stress
XP_018849555.1	prohibitin-1, mitochondrial isoform X2	Juglans regia	222	0.99	8e-149	0.92	1	C:GO:0016020	C:membrane			IPR000163 (PRINTS); IPR001107 (SMART); IPR001107 (PFAM); IPR000163 (PANTHER); NON_CYTOPLASMIC_DOMAIN (PHOBIUS); CYTOPLASMIC_DOMAIN (PHOBIUS); TRANSMEMBRANE (PHOBIUS); SSF117892 (SUPERFAMILY)	C:GO:0016020	C:membrane
AHL39150.1	Class 3 peroxidade	Populus thrichocarpa	326	0.97	0.0	0.8	12	F:GO:0004601; C:GO:0005634; C:GO:0005737; P:GO:0006804; P:GO:0006979; P:GO:0009269; P:GO:0009409; C:GO:0009505; F:GO:0020037; P:GO:0042538; F:GO:0046872; P:GO:0055114	F:peroxidase activity; C:nucleus; C:cytoplasm; P:obsolete peroxidase reaction; P:response to oxidative stress; P:response to desiccation; P:response to cold; C:plant-type cell wall; F:heme binding; P:hyperosmotic salinity response; F:metal ion binding; P:oxidation-reduction process	EC:1.11.1.7	Peroxidase	IPR002016 (PRINTS); IPR000823 (PRINTS); G3DSA:1.10.520.10 (GENE3D); IPR002016 (PFAM); G3DSA:1.10.420.10 (GENE3D); PTHR31235:SF39 (PANTHER); PTHR31235 (PANTHER); IPR019793 (PROSITE_PATTERNS); IPR019794 (PROSITE_PATTERNS); SIGNAL_PEPTIDE_C_REGION (PHOBIUS); SIGNAL_PEPTIDE_N_REGION (PHOBIUS); NON_CYTOPLASMIC_DOMAIN (PHOBIUS); SIGNAL_PEPTIDE_H_REGION (PHOBIUS); SIGNAL_PEPTIDE (PHOBIUS); IPR002016 (PR…	F:GO:0004601; P:GO:0006979; F:GO:0020037; P:GO:0055114	F:peroxidase activity; P:response to oxidative stress; F:heme binding; P:oxidation-reduction process
OMO73484.1	hypothetical protein COLO4_27068	Corchorus olitorius	477	0.98	0.0	0.92	7	F:GO:0003746; F:GO:0003924; F:GO:0005525; C:GO:0005840; P:GO:0006184; P:GO:0006448; F:GO:0016779	F:translation elongation factor activity; F:GTPase activity; F:GTP binding; C:ribosome; P:obsolete GTP catabolic process; P:regulation of translational elongation; F:nucleotidyltransferase activity			IPR000795 (PRINTS); IPR004161 (PFAM); IPR004160 (PFAM); IPR004539 (TIGRFAM); G3DSA:2.40.30.10 (GENE3D); G3DSA:2.40.30.10 (GENE3D); IPR027417 (G3DSA:3.40.50.GENE3D); PF00009 (PFAM); PTHR23115:SF157 (PANTHER); PTHR23115 (PANTHER); IPR031157 (PROSITE_PATTERNS); IPR000795 (PROSITE_PROFILES); IPR004539 (HAMAP); IPR027417 (SUPERFAMILY); IPR009001 (SUPERFAMILY); IPR009000 (SUPERFAMILY)	F:GO:0003746; F:GO:0003924; F:GO:0005525; C:GO:0005737; P:GO:0006414	F:translation elongation factor activity; F:GTPase activity; F:GTP binding; C:cytoplasm; P:translational elongation
XP_023916325.1	uncharacterized protein LOC112027916	Quercus suber	245	0.93	5e-138	0.81	2	F:GO:0003824; P:GO:0008152	F:catalytic activity; P:metabolic process			IPR000639 (PRINTS); IPR000073 (PRINTS); IPR029058 (G3DSA:3.40.50.GENE3D); IPR000073 (PFAM); PTHR10992:SF869 (PANTHER); PTHR10992 (PANTHER); PTHR10992 (PANTHER); PTHR10992:SF869 (PANTHER); IPR029058 (SUPERFAMILY)	F:GO:0003824	F:catalytic activity
XP_018809055.1	Catalase isozyme 3-like	Juglans regia	338	0.93	0.0	0.92	17	F:GO:0004096; C:GO:0005739; C:GO:0005777; P:GO:0005982; P:GO:0006568; P:GO:0006804; P:GO:0008219; C:GO:0009507; P:GO:0009648; C:GO:0010319; P:GO:0015947; F:GO:0020037; C:GO:0022626; P:GO:0042744; P:GO:0045454; F:GO:0050897; P:GO:0055114	F:catalase activity; C:mitochondrion; C:peroxisome; P:starch metabolic process; P:tryptophan metabolic process; P:obsolete peroxidase reaction; P:cell death; C:chloroplast; P:photoperiodism; C:stromule; P:methane metabolic process; F:heme binding; C:cytosolic ribosome; P:hydrogen peroxide catabolic process; P:cell redox homeostasis; F:cobalt ion binding; P:oxidation-reduction process	EC:1.11.1.6	Catalase	IPR018028 (PRINTS); IPR011614 (SMART); IPR011614 (G3DSA:2.40.180.GENE3D); IPR011614 (PFAM); PTHR11465:SF15 (PANTHER); IPR018028 (PANTHER); IPR024708 (PROSITE_PATTERNS); IPR018028 (PROSITE_PROFILES); SignalP-TM (SIGNALP_GRAM_POSITIVE); SignalP-noTM (SIGNALP_GRAM_NEGATIVE); IPR020835 (SUPERFAMILY)	F:GO:0004096; P:GO:0006979; F:GO:0020037; P:GO:0055114	F:catalase activity; P:response to oxidative stress; F:heme binding; P:oxidation-reduction process
XP_023896532.1	5 -methylthioadenosine/S-adenosylhomocysteine nucleosidase 2-like	Quercus suber	223	1	2e-138	0.85	8	C:GO:0005886; P:GO:0006525; P:GO:0006560; F:GO:0008930; P:GO:0009693; P:GO:0019284; P:GO:0019509; P:GO:0030912	C:plasma membrane; P:arginine metabolic process; P:proline metabolic process; F:methylthioadenosine nucleosidase activity; P:ethylene biosynthetic process; P:L-methionine salvage from S-adenosylmethionine; P:L-methionine salvage from methylthioadenosine; P:response to deep water	EC:3.2.2.16	Methylthioadenosine nucleosidase	IPR000845 (PFAM); IPR000845 (G3DSA:3.40.50.GENE3D); PTHR21234:SF16 (PANTHER); IPR018017 (PANTHER); IPR000845 (SUPERFAMILY)	F:GO:0003824; P:GO:0009116	F:catalytic activity; P:nucleoside metabolic process
XP_023885570.1	germin-like protein subfamily 2 member 1	Quercus suber	248	0.87	5e-123	0.82	7	F:GO:0004784; C:GO:0005576; P:GO:0006801; C:GO:0009505; F:GO:0030145; F:GO:0045735; P:GO:0055114	F:superoxide dismutase activity; C:extracellular region; P:superoxide metabolic process; C:plant-type cell wall; F:manganese ion binding; F:nutrient reservoir activity; P:oxidation-reduction process	EC:1.15.1.1	Superoxide dismutase	IPR001929 (PRINTS); IPR006045 (SMART); IPR006045 (PFAM); IPR014710 (G3DSA:2.60.120.GENE3D); PTHR31238 (PANTHER); PTHR31238:SF39 (PANTHER); IPR019780 (PROSITE_PATTERNS); NON_CYTOPLASMIC_DOMAIN (PHOBIUS); CYTOPLASMIC_DOMAIN (PHOBIUS); TRANSMEMBRANE (PHOBIUS); IPR011051 (SUPERFAMILY); TMhelix (TMHMM)	F:GO:0030145; F:GO:0045735	F:manganese ion binding; F:nutrient reservoir activity
XP_023885570.1	germin-like protein subfamily 2 member 1	Quercus suber	175	0.54	3e-46	0.82	4	C:GO:0005576; C:GO:0009505; F:GO:0030145; F:GO:0045735	C:extracellular region; C:plant-type cell wall; F:manganese ion binding; F:nutrient reservoir activity			IPR014710 (G3DSA:2.60.120.GENE3D); IPR006045 (PFAM); PTHR31238 (PANTHER); PTHR31238:SF39 (PANTHER); NON_CYTOPLASMIC_DOMAIN (PHOBIUS); TRANSMEMBRANE (PHOBIUS); CYTOPLASMIC_DOMAIN (PHOBIUS); IPR011051 (SUPERFAMILY); TMhelix (TMHMM)	F:GO:0045735	F:nutrient reservoir activity
XP_010035120.1	membrane steroid-binding protein 2-like	Eucalyptus grandis	261	0.8	5e-114	0.78	12	F:GO:0005496; C:GO:0005634; C:GO:0005783; C:GO:0005886; C:GO:0009535; P:GO:0009684; P:GO:0009723; F:GO:0020037; P:GO:0030308; F:GO:0032440; P:GO:0042742; P:GO:0055114	F:steroid binding; C:nucleus; C:endoplasmic reticulum; C:plasma membrane; C:chloroplast thylakoid membrane; P:indoleacetic acid biosynthetic process; P:response to ethylene; F:heme binding; P:negative regulation of cell growth; F:2-alkenal reductase [NAD(P)] activity; P:defense response to bacterium; P:oxidation-reduction process	EC:1.3.1.74	2-alkenal reductase (NAD(P)(+))	IPR001199 (G3DSA:3.10.120.GENE3D); IPR001199 (PFAM); PTHR10281:SF45 (PANTHER); PTHR10281 (PANTHER); TRANSMEMBRANE (PHOBIUS); NON_CYTOPLASMIC_DOMAIN (PHOBIUS); CYTOPLASMIC_DOMAIN (PHOBIUS); IPR001199 (SUPERFAMILY); TMhelix (TMHMM)	no GO terms	no GO terms
GAV83258.1	Histone domain-containing protein	Cephalotus follicularis	166	0.82	5e-94	1	7	C:GO:0000786; F:GO:0003677; C:GO:0005634; P:GO:0006007; P:GO:0006334; P:GO:0006605; F:GO:0046982	C:nucleosome; F:DNA binding; C:nucleus; P:glucose catabolic process; P:nucleosome assembly; P:protein targeting; F:protein heterodimerization activity			IPR000164 (PRINTS); IPR000164 (SMART); IPR007125 (PFAM); IPR009072 (G3DSA:1.10.20.GENE3D); IPR000164 (PANTHER); IPR000164 (PROSITE_PATTERNS); IPR000164 (PROSITE_PATTERNS); IPR009072 (SUPERFAMILY)	C:GO:0000786; F:GO:0003677; F:GO:0046982	C:nucleosome; F:DNA binding; F:protein heterodimerization activity
CAJ21172.1	alcohol dehydrogenase	Alnus glutinosa	167	0.99	3e-111	0.93	3	F:GO:0004022; F:GO:0008270; P:GO:0055114	F:alcohol dehydrogenase (NAD) activity; F:zinc ion binding; P:oxidation-reduction process	EC:1.1.1.1	Alcohol dehydrogenase	IPR013149 (PFAM); G3DSA:3.40.50.720 (GENE3D); IPR002085 (PANTHER); PTHR11695:SF432 (PANTHER); IPR016040 (SUPERFAMILY); IPR011032 (SUPERFAMILY)	F:GO:0008270; F:GO:0016491; P:GO:0055114	F:zinc ion binding; F:oxidoreductase activity; P:oxidation-reduction process
XP_018839885.1	alcohol dehydrogenase	Juglans regia	400	0.95	0.0	0.92	9	P:GO:0001666; F:GO:0004022; C:GO:0005829; C:GO:0005886; F:GO:0008270; P:GO:0009651; P:GO:0046686; F:GO:0051903; P:GO:0055114	P:response to hypoxia; F:alcohol dehydrogenase (NAD) activity; C:cytosol; C:plasma membrane; F:zinc ion binding; P:response to salt stress; P:response to cadmium ion; F:S-(hydroxymethyl)glutathione dehydrogenase activity; P:oxidation-reduction process	EC:1.1.1.284; EC:1.1.1.1	S-(hydroxymethyl)glutathione dehydrogenase; Alcohol dehydrogenase	IPR013154 (PFAM); IPR013149 (PFAM); G3DSA:3.40.50.720 (GENE3D); IPR011032 (G3DSA:3.90.180.GENE3D); IPR002085 (PANTHER); PTHR11695:SF432 (PANTHER); IPR002085 (PANTHER); PTHR11695:SF432 (PANTHER); IPR002328 (PROSITE_PATTERNS); IPR016040 (SUPERFAMILY); IPR011032 (SUPERFAMILY); IPR011032 (SUPERFAMILY)	F:GO:0008270; F:GO:0016491; P:GO:0055114	F:zinc ion binding; F:oxidoreductase activity; P:oxidation-reduction process
XP_012481432.1	heat shock 70 kDa protein 6, chloroplastic	Gossypium raimondii	250	0.99	1e-151	0.92	4	F:GO:0005524; P:GO:0006457; P:GO:0006950; F:GO:0051082	F:ATP binding; P:protein folding; P:response to stress; F:unfolded protein binding			IPR013126 (PRINTS); IPR029047 (G3DSA:2.60.34.GENE3D); IPR029048 (G3DSA:1.20.1270.GENE3D); IPR013126 (PFAM); PTHR19375 (PANTHER); PTHR19375:SF211 (PANTHER); IPR029047 (SUPERFAMILY); IPR029048 (SUPERFAMILY)	no GO terms	no GO terms
XP_018852330.1	60S ribosomal protein L5	Juglans regia	300	0.96	0.0	0.91	13	F:GO:0003735; C:GO:0005730; C:GO:0005773; C:GO:0005886; P:GO:0006412; F:GO:0008097; P:GO:0008283; C:GO:0009507; P:GO:0009955; P:GO:0009965; P:GO:0010015; C:GO:0022625; P:GO:0042254	F:structural constituent of ribosome; C:nucleolus; C:vacuole; C:plasma membrane; P:translation; F:5S rRNA binding; P:cell proliferation; C:chloroplast; P:adaxial/abaxial pattern specification; P:leaf morphogenesis; P:root morphogenesis; C:cytosolic large ribosomal subunit; P:ribosome biogenesis			IPR005485 (PRINTS); G3DSA:3.30.420.100 (GENE3D); IPR025607 (PFAM); IPR005484 (PFAM); IPR005485 (PANTHER); NON_CYTOPLASMIC_DOMAIN (PHOBIUS); CYTOPLASMIC_DOMAIN (PHOBIUS); TRANSMEMBRANE (PHOBIUS); TRANSMEMBRANE (PHOBIUS); CYTOPLASMIC_DOMAIN (PHOBIUS); IPR005485 (HAMAP); SSF53137 (SUPERFAMILY)	F:GO:0003735; C:GO:0005622; C:GO:0005840; P:GO:0006412; F:GO:0008097	F:structural constituent of ribosome; C:intracellular; C:ribosome; P:translation; F:5S rRNA binding
XP_018851246.1	secoisolariciresinol dehydrogenase-like	Juglans regia	282	0.96	1e-167	0.84	4	C:GO:0009536; F:GO:0016491; P:GO:0051504; P:GO:0055114	C:plastid; F:oxidoreductase activity; P:diterpene phytoalexin precursor biosynthetic process pathway; P:oxidation-reduction process			IPR002198 (PRINTS); IPR002347 (PRINTS); G3DSA:3.40.50.720 (GENE3D); IPR002198 (PFAM); PTHR24322 (PANTHER); PTHR24322 (PANTHER); PTHR24322:SF582 (PANTHER); PTHR24322:SF582 (PANTHER); IPR020904 (PROSITE_PATTERNS); SIGNAL_PEPTIDE (PHOBIUS); SIGNAL_PEPTIDE_C_REGION (PHOBIUS); SIGNAL_PEPTIDE_H_REGION (PHOBIUS); NON_CYTOPLASMIC_DOMAIN (PHOBIUS); SIGNAL_PEPTIDE_N_REGION (PHOBIUS); SignalP-noTM (SIGNALP_…	P:GO:0008152; F:GO:0016491	P:metabolic process; F:oxidoreductase activity
XP_018822739.1	14 kDa zinc-binding protein	Juglans regia	134	0.98	4e-88	0.94	2	F:GO:0003824; P:GO:0008152	F:catalytic activity; P:metabolic process			IPR001310 (PRINTS); IPR011146 (G3DSA:3.30.428.GENE3D); IPR001310 (PFAM); IPR001310 (PANTHER); PTHR23089:SF12 (PANTHER); IPR019808 (PROSITE_PATTERNS); IPR011146 (PROSITE_PROFILES); IPR011146 (SUPERFAMILY)	F:GO:0003824	F:catalytic activity
XP_018845601.1	proteasome subunit beta type-6	Juglans regia	213	1	8e-150	0.96	5	F:GO:0004298; C:GO:0005634; C:GO:0005737; C:GO:0005839; P:GO:0051603	F:threonine-type endopeptidase activity; C:nucleus; C:cytoplasm; C:proteasome core complex; P:proteolysis involved in cellular protein catabolic process	EC:3.4.25	Acting on peptide bonds (peptidases)	IPR000243 (PRINTS); IPR001353 (PFAM); IPR029055 (G3DSA:3.60.20.GENE3D); PTHR11599 (PANTHER); PTHR11599:SF4 (PANTHER); IPR016050 (PROSITE_PATTERNS); IPR023333 (PROSITE_PROFILES); IPR029055 (SUPERFAMILY)	F:GO:0004175; F:GO:0004298; C:GO:0005839; P:GO:0051603	F:endopeptidase activity; F:threonine-type endopeptidase activity; C:proteasome core complex; P:proteolysis involved in cellular protein catabolic process
XP_022949903.1	heat shock cognate 70 kDa 2-like	Cucurbita moshata	404	0.98	0.0	0.97	4	F:GO:0005524; P:GO:0006950; F:GO:0032440; P:GO:0055114	F:ATP binding; P:response to stress; F:2-alkenal reductase [NAD(P)] activity; P:oxidation-reduction process	EC:1.3.1.74	2-alkenal reductase (NAD(P)(+))	Coil (COILS); IPR013126 (PRINTS); G3DSA:3.90.640.10 (GENE3D); IPR029047 (G3DSA:2.60.34.GENE3D); IPR013126 (PFAM); G3DSA:3.30.420.40 (GENE3D); IPR029048 (G3DSA:1.20.1270.GENE3D); PTHR19375:SF232 (PANTHER); PTHR19375 (PANTHER); IPR018181 (PROSITE_PATTERNS); IPR029048 (SUPERFAMILY); SSF53067 (SUPERFAMILY); IPR029047 (SUPERFAMILY)	no GO terms	no GO terms
XP_015948543.1	2-methyl-6-phytyl-1,4-hydroquinone methyltransferase, chloroplastic	Arachis duranensis	210	0.99	2e-146	0.95	6	C:GO:0009941; P:GO:0010189; P:GO:0010236; C:GO:0019031; P:GO:0032259; F:GO:0051741	C:chloroplast envelope; P:vitamin E biosynthetic process; P:plastoquinone biosynthetic process; C:viral envelope; P:methylation; F:2-methyl-6-phytyl-1,4-benzoquinone methyltransferase activity			IPR013216 (PFAM); IPR029063 (G3DSA:3.40.50.GENE3D); PTHR10108:SF920 (PANTHER); PTHR10108 (PANTHER); TRANSMEMBRANE (PHOBIUS); NON_CYTOPLASMIC_DOMAIN (PHOBIUS); CYTOPLASMIC_DOMAIN (PHOBIUS); IPR031164 (PROSITE_PROFILES); IPR029063 (SUPERFAMILY); TMhelix (TMHMM)	P:GO:0008152; F:GO:0008168; P:GO:0032259	P:metabolic process; F:methyltransferase activity; P:methylation
XP_023925763.1	tubulin beta-5 chain-like	Quercus suber	447	0.99	0.0	0.98	30	P:GO:0000271; F:GO:0003924; F:GO:0005200; F:GO:0005525; C:GO:0005737; C:GO:0005874; C:GO:0005886; P:GO:0006084; P:GO:0006094; P:GO:0006096; P:GO:0006184; P:GO:0006833; P:GO:0006972; P:GO:0007010; P:GO:0007018; P:GO:0007030; P:GO:0009266; P:GO:0009740; P:GO:0009825; P:GO:0009932; P:GO:0010162; P:GO:0010498; P:GO:0016126; P:GO:0016132; P:GO:0019344; P:GO:0043481; P:GO:0046686; P:GO:0048767; P:GO:00…	P:polysaccharide biosynthetic process; F:GTPase activity; F:structural constituent of cytoskeleton; F:GTP binding; C:cytoplasm; C:microtubule; C:plasma membrane; P:acetyl-CoA metabolic process; P:gluconeogenesis; P:glycolytic process; P:obsolete GTP catabolic process; P:water transport; P:hyperosmotic response; P:cytoskeleton organization; P:microtubule-based movement; P:Golgi organization; P:res…			Coil (COILS); IPR000217 (PRINTS); IPR002453 (PRINTS); IPR003008 (SMART); IPR018316 (SMART); IPR003008 (PFAM); IPR018316 (PFAM); IPR003008 (G3DSA:3.40.50.GENE3D); IPR018316 (G3DSA:3.30.1330.GENE3D); IPR023123 (G3DSA:1.10.287.GENE3D); IPR000217 (PANTHER); PTHR11588:SF106 (PANTHER); IPR013838 (PROSITE_PATTERNS); IPR017975 (PROSITE_PATTERNS); IPR003008 (SUPERFAMILY); IPR008280 (SUPERFAMILY)	F:GO:0003924; F:GO:0005200; F:GO:0005525; C:GO:0005874; P:GO:0007017	F:GTPase activity; F:structural constituent of cytoskeleton; F:GTP binding; C:microtubule; P:microtubule-based process
XP_023896333.1	60S ribosomal protein L7-2	Quercus suber	244	1	3e-164	0.92	1	C:GO:0005840	C:ribosome			Coil (COILS); IPR016082 (PFAM); IPR012988 (PFAM); IPR016082 (G3DSA:3.30.1390.GENE3D); IPR005998 (TIGRFAM); PTHR11524 (PANTHER); IPR018038 (PROSITE_PATTERNS); IPR016082 (SUPERFAMILY)	no GO terms	no GO terms
XP_018850544.1	pectinesterase-like	Juglans regia	213	0.93	4e-94	0.74	9	F:GO:0004857; C:GO:0005618; P:GO:0005982; P:GO:0005985; F:GO:0030599; P:GO:0042545; P:GO:0043086; F:GO:0045330; P:GO:0045490	F:enzyme inhibitor activity; C:cell wall; P:starch metabolic process; P:sucrose metabolic process; F:pectinesterase activity; P:cell wall modification; P:negative regulation of catalytic activity; F:aspartyl esterase activity; P:pectin catabolic process	EC:3.1.1.11	Pectinesterase	IPR006501 (SMART); IPR006501 (G3DSA:1.20.140.GENE3D); IPR006501 (PFAM); IPR006501 (TIGRFAM); PTHR31707:SF55 (PANTHER); PTHR31707 (PANTHER); TRANSMEMBRANE (PHOBIUS); NON_CYTOPLASMIC_DOMAIN (PHOBIUS); CYTOPLASMIC_DOMAIN (PHOBIUS); IPR006501 (SUPERFAMILY); TMhelix (TMHMM)	F:GO:0004857	F:enzyme inhibitor activity
XP_015952441.1	ruBisCO large subunit-binding protein subunit alpha	Arachis duranensis	126	0.99	3e-75	0.94	11	F:GO:0005524; C:GO:0005739; C:GO:0009570; C:GO:0009579; P:GO:0009658; P:GO:0009790; C:GO:0009941; C:GO:0016020; C:GO:0022626; P:GO:0042026; C:GO:0048046	F:ATP binding; C:mitochondrion; C:chloroplast stroma; C:thylakoid; P:chloroplast organization; P:embryo development; C:chloroplast envelope; C:membrane; C:cytosolic ribosome; P:protein refolding; C:apoplast			IPR002423 (PFAM); IPR027413 (G3DSA:1.10.560.GENE3D); PTHR11353 (PANTHER); PTHR11353:SF11 (PANTHER); SSF48592 (SUPERFAMILY)	F:GO:0005524	F:ATP binding
XP_012089157.1	Superoxide dismutase [Cu-Zn]	Jatropha curcas	152	0.99	3e-95	0.91	11	P:GO:0000303; F:GO:0004784; C:GO:0005829; P:GO:0006801; P:GO:0009651; P:GO:0010039; P:GO:0010193; P:GO:0042742; P:GO:0046688; F:GO:0046872; P:GO:0055114	P:response to superoxide; F:superoxide dismutase activity; C:cytosol; P:superoxide metabolic process; P:response to salt stress; P:response to iron ion; P:response to ozone; P:defense response to bacterium; P:response to copper ion; F:metal ion binding; P:oxidation-reduction process	EC:1.15.1.1	Superoxide dismutase	IPR001424 (PRINTS); IPR001424 (G3DSA:2.60.40.GENE3D); IPR001424 (PFAM); IPR024134 (PANTHER); IPR018152 (PROSITE_PATTERNS); IPR018152 (PROSITE_PATTERNS); IPR001424 (SUPERFAMILY)	F:GO:0004784; P:GO:0006801; F:GO:0046872; P:GO:0055114	F:superoxide dismutase activity; P:superoxide metabolic process; F:metal ion binding; P:oxidation-reduction process
XP_018808435.1	aquaporin PIP1-1 isoform X1	Juglans regia	158	0.99	5e-101	0.93	3	F:GO:0005215; P:GO:0006810; C:GO:0016021	F:transporter activity; P:transport; C:integral component of membrane			IPR000425 (PRINTS); IPR023271 (G3DSA:1.20.1080.GENE3D); IPR000425 (PFAM); IPR000425 (PANTHER); PTHR19139:SF90 (PANTHER); CYTOPLASMIC_DOMAIN (PHOBIUS); TRANSMEMBRANE (PHOBIUS); TRANSMEMBRANE (PHOBIUS); NON_CYTOPLASMIC_DOMAIN (PHOBIUS); CYTOPLASMIC_DOMAIN (PHOBIUS); NON_CYTOPLASMIC_DOMAIN (PHOBIUS); TRANSMEMBRANE (PHOBIUS); IPR023271 (SUPERFAMILY); TMhelix (TMHMM); TMhelix (TMHMM); TMhelix (TMHMM);…	F:GO:0005215; P:GO:0006810; C:GO:0016020	F:transporter activity; P:transport; C:membrane
XP_023911286.1	beta-xylosidase alpha-L-arabinofuranosidase 2-like	Quercus suber	321	0.97	0.0	0.9	2	P:GO:0005975; F:GO:0008422	P:carbohydrate metabolic process; F:beta-glucosidase activity	EC:3.2.1.21	Beta-glucosidase	IPR002772 (PFAM); IPR001764 (G3DSA:3.20.20.GENE3D); IPR002772 (G3DSA:3.40.50.GENE3D); IPR001764 (PFAM); IPR026892 (PANTHER); PTHR30620:SF40 (PANTHER); IPR017853 (SUPERFAMILY); IPR002772 (SUPERFAMILY)	F:GO:0004553; P:GO:0005975	F:hydrolase activity, hydrolyzing O-glycosyl compounds; P:carbohydrate metabolic process
XP_023892471.1	26S proteasome non-ATPase regulatory subunit 8 homolog A-like	Quercus suber	276	0.96	5e-169	0.9	2	C:GO:0005838; P:GO:0006508	C:proteasome regulatory particle; P:proteolysis			PF10075 (PFAM); IPR006746 (PANTHER)	C:GO:0005838; P:GO:0006508	C:proteasome regulatory particle; P:proteolysis
XP_013621197.1	tubulin alpha-3 chain-like isoform X2	Brassica oleracea var. oleracea	318	0.99	0.0	0.96	15	F:GO:0003924; F:GO:0005200; F:GO:0005525; C:GO:0005618; C:GO:0005829; C:GO:0005874; C:GO:0005886; P:GO:0006184; P:GO:0007018; C:GO:0009506; C:GO:0045298; P:GO:0046686; C:GO:0048046; P:GO:0051258; P:GO:0071258	F:GTPase activity; F:structural constituent of cytoskeleton; F:GTP binding; C:cell wall; C:cytosol; C:microtubule; C:plasma membrane; P:obsolete GTP catabolic process; P:microtubule-based movement; C:plasmodesma; C:tubulin complex; P:response to cadmium ion; C:apoplast; P:protein polymerization; P:cellular response to gravity			IPR002452 (PRINTS); IPR000217 (PRINTS); IPR003008 (SMART); IPR018316 (G3DSA:3.30.1330.GENE3D); IPR003008 (PFAM); IPR003008 (G3DSA:3.40.50.GENE3D); IPR018316 (PFAM); IPR000217 (PANTHER); PTHR11588:SF48 (PANTHER); IPR017975 (PROSITE_PATTERNS); IPR013838 (PROSITE_PATTERNS); IPR003008 (SUPERFAMILY); IPR008280 (SUPERFAMILY)	F:GO:0003924; F:GO:0005200; F:GO:0005525; C:GO:0005874; P:GO:0007017	F:GTPase activity; F:structural constituent of cytoskeleton; F:GTP binding; C:microtubule; P:microtubule-based process
XP_023896328.1	2-oxoglutarate dehydrogenase, mitochondrial-like	Quercus suber	237	0.98	5e-162	0.91	10	F:GO:0004591; C:GO:0005739; P:GO:0006099; P:GO:0006554; P:GO:0006568; F:GO:0008270; F:GO:0030976; C:GO:0045252; P:GO:0046686; F:GO:0050897	F:oxoglutarate dehydrogenase (succinyl-transferring) activity; C:mitochondrion; P:tricarboxylic acid cycle; P:lysine catabolic process; P:tryptophan metabolic process; F:zinc ion binding; F:thiamine pyrophosphate binding; C:oxoglutarate dehydrogenase complex; P:response to cadmium ion; F:cobalt ion binding	EC:1.2.4.2	Oxoglutarate dehydrogenase (succinyl-transferring)	IPR005475 (PFAM); IPR031717 (PFAM); PTHR23152:SF8 (PANTHER); IPR011603 (PANTHER); IPR029061 (SUPERFAMILY)	F:GO:0004591; P:GO:0006099; F:GO:0030976; P:GO:0055114	F:oxoglutarate dehydrogenase (succinyl-transferring) activity; P:tricarboxylic acid cycle; F:thiamine pyrophosphate binding; P:oxidation-reduction process
XP_023892302.1	proteasome subunit beta type-3-A	Quercus suber	226	0.89	1e-146	0.97	5	F:GO:0004298; C:GO:0005634; C:GO:0005737; C:GO:0005839; P:GO:0051603	F:threonine-type endopeptidase activity; C:nucleus; C:cytoplasm; C:proteasome core complex; P:proteolysis involved in cellular protein catabolic process	EC:3.4.25	Acting on peptide bonds (peptidases)	IPR001353 (PFAM); IPR029055 (G3DSA:3.60.20.GENE3D); PTHR11599:SF62 (PANTHER); PTHR11599 (PANTHER); IPR016050 (PROSITE_PATTERNS); IPR023333 (PROSITE_PROFILES); IPR029055 (SUPERFAMILY)	F:GO:0004175; F:GO:0004298; C:GO:0005839; P:GO:0051603	F:endopeptidase activity; F:threonine-type endopeptidase activity; C:proteasome core complex; P:proteolysis involved in cellular protein catabolic process
XP_010106606.1	pyruvate dehydrogenase E1 component subunit alpha, mitochondrial-like	Morus notabilis	250	0.82	7e-121	0.82	9	F:GO:0004739; P:GO:0006094; P:GO:0006096; P:GO:0009097; P:GO:0009098; P:GO:0009099; C:GO:0043231; C:GO:0045254; P:GO:0055114	F:pyruvate dehydrogenase (acetyl-transferring) activity; P:gluconeogenesis; P:glycolytic process; P:isoleucine biosynthetic process; P:leucine biosynthetic process; P:valine biosynthetic process; C:intracellular membrane-bounded organelle; C:pyruvate dehydrogenase complex; P:oxidation-reduction process	EC:1.2.4.1	Pyruvate dehydrogenase (acetyl-transferring)	IPR001017 (PFAM); IPR029061 (G3DSA:3.40.50.GENE3D); PTHR11516:SF40 (PANTHER); PTHR11516 (PANTHER); SignalP-TM (SIGNALP_GRAM_POSITIVE); IPR029061 (SUPERFAMILY)	P:GO:0008152; F:GO:0016624	P:metabolic process; F:oxidoreductase activity, acting on the aldehyde or oxo group of donors, disulfide as acceptor
POF21663.1	aminoacylase-1	Quercus suber	190	0.99	1e-117	0.86	7	P:GO:0000051; F:GO:0004046; C:GO:0005773; P:GO:0006508; P:GO:0006520; F:GO:0008237; P:GO:0010043	P:obsolete urea cycle intermediate metabolic process; F:aminoacylase activity; C:vacuole; P:proteolysis; P:cellular amino acid metabolic process; F:metallopeptidase activity; P:response to zinc ion	EC:3.5.1.14	N-acyl-aliphatic-L-amino acid amidohydrolase	IPR002933 (PFAM); IPR011650 (G3DSA:3.30.70.GENE3D); G3DSA:3.40.630.10 (GENE3D); PTHR11014:SF56 (PANTHER); PTHR11014 (PANTHER); SSF53187 (SUPERFAMILY)	P:GO:0008152; F:GO:0016787	P:metabolic process; F:hydrolase activity
XP_004291352.1	Endoplasmin homolog	Fragaria vesca subsp. Vesca	585	0.97	0.0	0.84	25	F:GO:0005524; C:GO:0005634; C:GO:0005739; C:GO:0005774; C:GO:0005783; C:GO:0005886; P:GO:0006094; P:GO:0006096; P:GO:0006457; P:GO:0006499; P:GO:0006833; P:GO:0006972; P:GO:0007030; P:GO:0009306; P:GO:0009408; P:GO:0009414; C:GO:0009506; P:GO:0009644; P:GO:0009651; P:GO:0009934; P:GO:0010075; P:GO:0034976; P:GO:0042542; C:GO:0048046; F:GO:0051082	F:ATP binding; C:nucleus; C:mitochondrion; C:vacuolar membrane; C:endoplasmic reticulum; C:plasma membrane; P:gluconeogenesis; P:glycolytic process; P:protein folding; P:N-terminal protein myristoylation; P:water transport; P:hyperosmotic response; P:Golgi organization; P:protein secretion; P:response to heat; P:response to water deprivation; C:plasmodesma; P:response to high light intensity; P:r…			IPR020575 (PRINTS); IPR003594 (G3DSA:3.30.565.GENE3D); IPR001404 (PIRSF); IPR001404 (PFAM); IPR001404 (PANTHER); PTHR11528:SF45 (PANTHER); PTHR11528:SF45 (PANTHER); IPR003594 (SUPERFAMILY); IPR020568 (SUPERFAMILY); SSF110942 (SUPERFAMILY)	F:GO:0005524; P:GO:0006457; P:GO:0006950; F:GO:0051082	F:ATP binding; P:protein folding; P:response to stress; F:unfolded protein binding
XP_018829598.1	Tubulin alph-1 chain-like	Juglans regia	451	0.99	0.0	0.99	8	F:GO:0003924; F:GO:0005200; F:GO:0005525; C:GO:0005737; C:GO:0005874; P:GO:0006184; P:GO:0007017; P:GO:0051258	F:GTPase activity; F:structural constituent of cytoskeleton; F:GTP binding; C:cytoplasm; C:microtubule; P:obsolete GTP catabolic process; P:microtubule-based process; P:protein polymerization			Coil (COILS); IPR002452 (PRINTS); IPR000217 (PRINTS); IPR018316 (SMART); IPR003008 (SMART); IPR018316 (G3DSA:3.30.1330.GENE3D); IPR023123 (G3DSA:1.10.287.GENE3D); IPR003008 (PFAM); IPR003008 (G3DSA:3.40.50.GENE3D); IPR018316 (PFAM); IPR000217 (PANTHER); PTHR11588:SF101 (PANTHER); IPR017975 (PROSITE_PATTERNS); IPR003008 (SUPERFAMILY); IPR008280 (SUPERFAMILY)	F:GO:0003924; F:GO:0005200; F:GO:0005525; C:GO:0005874; P:GO:0007017	F:GTPase activity; F:structural constituent of cytoskeleton; F:GTP binding; C:microtubule; P:microtubule-based process
XP_018806507.1	glucan endo-1,3-beta-glucosidase-like	Juglans regia	215	0.99	5e-133	0.81	4	F:GO:0004553; C:GO:0005618; P:GO:0005975; F:GO:0043169	F:hydrolase activity, hydrolyzing O-glycosyl compounds; C:cell wall; P:carbohydrate metabolic process; F:cation binding			IPR012946 (SMART); IPR000490 (PFAM); IPR013781 (G3DSA:3.20.20.GENE3D); IPR012946 (PFAM); PTHR32227 (PANTHER); PTHR32227:SF54 (PANTHER); IPR017853 (SUPERFAMILY)	F:GO:0004553; P:GO:0005975	F:hydrolase activity, hydrolyzing O-glycosyl compounds; P:carbohydrate metabolic process
XP_018826582.1	malate dehydrogenase, chloroplastic	Juglans regia	280	1	0.0	0.92	7	P:GO:0006090; P:GO:0006108; C:GO:0009507; P:GO:0019643; F:GO:0030060; P:GO:0044262; P:GO:0046487	P:pyruvate metabolic process; P:malate metabolic process; C:chloroplast; P:reductive tricarboxylic acid cycle; F:L-malate dehydrogenase activity; P:cellular carbohydrate metabolic process; P:glyoxylate metabolic process	EC:1.1.1.37	Malate dehydrogenase	IPR001236 (PFAM); IPR015955 (G3DSA:3.90.110.GENE3D); G3DSA:3.40.50.720 (GENE3D); IPR010097 (TIGRFAM); IPR022383 (PFAM); IPR001557 (PANTHER); PTHR11540:SF14 (PANTHER); IPR001252 (PROSITE_PATTERNS); IPR016040 (SUPERFAMILY); IPR015955 (SUPERFAMILY)	F:GO:0003824; P:GO:0005975; P:GO:0006108; F:GO:0016491; F:GO:0016615; F:GO:0016616; P:GO:0019752; F:GO:0030060; P:GO:0055114	F:catalytic activity; P:carbohydrate metabolic process; P:malate metabolic process; F:oxidoreductase activity; F:malate dehydrogenase activity; F:oxidoreductase activity, acting on the CH-OH group of donors, NAD or NADP as acceptor; P:carboxylic acid metabolic process; F:L-malate dehydrogenase activity; P:oxidation-reduction process
XP_012087351.1	phosphoglycerate kinase, cytosolic	Jatropha curcas	401	1	0.0	0.93	8	F:GO:0004618; C:GO:0005634; C:GO:0005886; P:GO:0006094; P:GO:0006096; P:GO:0015976; P:GO:0016310; C:GO:0048046	F:phosphoglycerate kinase activity; C:nucleus; C:plasma membrane; P:gluconeogenesis; P:glycolytic process; P:carbon utilization; P:phosphorylation; C:apoplast	EC:2.7.2.3	Phosphoglycerate kinase	IPR001576 (PRINTS); IPR015824 (G3DSA:3.40.50.GENE3D); IPR001576 (PIRSF); IPR015901 (G3DSA:3.40.50.GENE3D); IPR001576 (PFAM); IPR001576 (PANTHER); PTHR11406:SF9 (PANTHER); IPR015911 (PROSITE_PATTERNS); IPR001576 (SUPERFAMILY)	F:GO:0004618; P:GO:0006096	F:phosphoglycerate kinase activity; P:glycolytic process
ABW06959.1	isopentenyl pyrophosphate isomerase [Corylus avellana]	Corylus avellana	243	0.97	3e-139	0.82	9	F:GO:0004452; C:GO:0005739; C:GO:0005829; P:GO:0006694; P:GO:0009240; C:GO:0009507; P:GO:0009908; P:GO:0016114; F:GO:0016787	F:isopentenyl-diphosphate delta-isomerase activity; C:mitochondrion; C:cytosol; P:steroid biosynthetic process; P:isopentenyl diphosphate biosynthetic process; C:chloroplast; P:flower development; P:terpenoid biosynthetic process; F:hydrolase activity	EC:5.3.3.2	Isopentenyl-diphosphate Delta-isomerase	IPR015797 (G3DSA:3.90.79.GENE3D); IPR000086 (PFAM); IPR011876 (TIGRFAM); PTHR10885:SF4 (PANTHER); IPR011876 (PANTHER); IPR000086 (PROSITE_PROFILES); SignalP-TM (SIGNALP_GRAM_POSITIVE); IPR015797 (SUPERFAMILY)	F:GO:0004452; P:GO:0008299; F:GO:0016787	F:isopentenyl-diphosphate delta-isomerase activity; P:isoprenoid biosynthetic process; F:hydrolase activity
XP_018825729.1	Universal stress protein PHOS32-like isoform X2	Juglans regia	164	1	1e-95	0.82	4	P:GO:0002238; C:GO:0005886; P:GO:0006623; P:GO:0009409	P:response to molecule of fungal origin; C:plasma membrane; P:protein targeting to vacuole; P:response to cold			IPR006015 (PRINTS); IPR014729 (G3DSA:3.40.50.GENE3D); IPR006016 (PFAM); PTHR31964:SF47 (PANTHER); PTHR31964 (PANTHER); SSF52402 (SUPERFAMILY)	P:GO:0006950	P:response to stress
XP_018817260.1	3-ketoacyl-CoA thiolase 2, peroxisomal	Juglans regia	226	0.89	8e-132	0.93	23	F:GO:0003988; C:GO:0005730; C:GO:0005739; C:GO:0005774; C:GO:0005777; C:GO:0005829; P:GO:0006550; P:GO:0006552; P:GO:0006574; P:GO:0006633; P:GO:0006635; P:GO:0006699; P:GO:0009407; C:GO:0009507; P:GO:0009611; P:GO:0009695; P:GO:0009789; P:GO:0010111; P:GO:0018874; P:GO:0042967; P:GO:0043161; P:GO:0051788; P:GO:0080129	F:acetyl-CoA C-acyltransferase activity; C:nucleolus; C:mitochondrion; C:vacuolar membrane; C:peroxisome; C:cytosol; P:isoleucine catabolic process; P:leucine catabolic process; P:valine catabolic process; P:fatty acid biosynthetic process; P:fatty acid beta-oxidation; P:bile acid biosynthetic process; P:toxin catabolic process; C:chloroplast; P:response to wounding; P:jasmonic acid biosynthetic …	EC:2.3.1.16	Acetyl-CoA C-acyltransferase	IPR016039 (G3DSA:3.40.47.GENE3D); IPR020616 (PFAM); PTHR18919 (PANTHER); PTHR18919:SF93 (PANTHER); IPR020615 (PROSITE_PATTERNS); IPR016039 (SUPERFAMILY)	F:GO:0003824; P:GO:0008152; F:GO:0016747	F:catalytic activity; P:metabolic process; F:transferase activity, transferring acyl groups other than amino-acyl groups
XP_023894531.1	citrate Synthase, mitochondrial	Quercus suber	153	0.97	3e-102	0.96	4	F:GO:0004108; P:GO:0006099; P:GO:0044262; P:GO:0046487	F:citrate (Si)-synthase activity; P:tricarboxylic acid cycle; P:cellular carbohydrate metabolic process; P:glyoxylate metabolic process	EC:2.3.3.1	Citrate (Si)-synthase	IPR002020 (PRINTS); IPR016143 (G3DSA:1.10.230.GENE3D); IPR002020 (PFAM); IPR002020 (PANTHER); PTHR11739:SF8 (PANTHER); IPR019810 (PROSITE_PATTERNS); IPR002020 (SUPERFAMILY)	P:GO:0006099; F:GO:0046912	P:tricarboxylic acid cycle; F:transferase activity, transferring acyl groups, acyl groups converted into alkyl on transfer
XP_018821819.1	alpha-galactosidase 3 isoform X2	Juglans regia	203	0.99	1e-120	0.84	14	C:GO:0005576; C:GO:0005773; P:GO:0006635; P:GO:0006869; P:GO:0006891; P:GO:0009311; C:GO:0009505; P:GO:0009755; P:GO:0010351; P:GO:0016139; P:GO:0016558; P:GO:0046477; P:GO:0048767; F:GO:0052692	C:extracellular region; C:vacuole; P:fatty acid beta-oxidation; P:lipid transport; P:intra-Golgi vesicle-mediated transport; P:oligosaccharide metabolic process; C:plant-type cell wall; P:hormone-mediated signaling pathway; P:lithium ion transport; P:glycoside catabolic process; P:protein import into peroxisome matrix; P:glycosylceramide catabolic process; P:root hair elongation; F:raffinose alph…	EC:3.2.1.22	Alpha-galactosidase	IPR013785 (G3DSA:3.20.20.GENE3D); IPR013780 (G3DSA:2.60.40.GENE3D); IPR002241 (PFAM); PTHR11452 (PANTHER); PTHR11452:SF32 (PANTHER); IPR017853 (SUPERFAMILY); SSF51011 (SUPERFAMILY)	F:GO:0003824; F:GO:0004553; P:GO:0005975	F:catalytic activity; F:hydrolase activity, hydrolyzing O-glycosyl compounds; P:carbohydrate metabolic process
XP_023912271.1	long chain acyl-CoA synthetase 4	Quercus suber	456	0.99	0.0	0.88	2	P:GO:0008152; F:GO:0016874	P:metabolic process; F:ligase activity			G3DSA:3.40.50.980 (GENE3D); IPR000873 (PFAM); G3DSA:2.30.38.10 (GENE3D); G3DSA:3.40.50.980 (GENE3D); PTHR24096:SF187 (PANTHER); PTHR24096 (PANTHER); IPR020845 (PROSITE_PATTERNS); SSF56801 (SUPERFAMILY)	F:GO:0003824; P:GO:0008152	F:catalytic activity; P:metabolic process
XP_011004377.1	actin-7-like isoform X2	Populus euphratica	272	1	0.0	0.99	3	F:GO:0005524; C:GO:0005737; C:GO:0005856	F:ATP binding; C:cytoplasm; C:cytoskeleton			IPR004000 (PRINTS); IPR004000 (SMART); IPR004000 (PFAM); G3DSA:3.30.420.40 (GENE3D); G3DSA:3.90.640.10 (GENE3D); G3DSA:3.30.420.40 (GENE3D); IPR004000 (PANTHER); PTHR11937:SF200 (PANTHER); IPR020902 (PROSITE_PATTERNS); IPR004001 (PROSITE_PATTERNS); SSF53067 (SUPERFAMILY); SSF53067 (SUPERFAMILY)	no GO terms	no GO terms
XP_023898570.1	sorbitol dehydrogenase	Quercus suber	237	1	3e-159	0.93	6	F:GO:0000166; C:GO:0005829; F:GO:0008270; C:GO:0009506; F:GO:0016491; P:GO:0055114	F:nucleotide binding; C:cytosol; F:zinc ion binding; C:plasmodesma; F:oxidoreductase activity; P:oxidation-reduction process			IPR011032 (G3DSA:3.90.180.GENE3D); G3DSA:3.40.50.720 (GENE3D); IPR013149 (PFAM); PTHR11695:SF485 (PANTHER); IPR002085 (PANTHER); IPR011032 (SUPERFAMILY); IPR016040 (SUPERFAMILY)	F:GO:0008270; F:GO:0016491; P:GO:0055114	F:zinc ion binding; F:oxidoreductase activity; P:oxidation-reduction process
XP_010267378.1	60S acidic ribosomal protein P1	Nelumbo nucifera	111	1	5e-39	0.77	4	F:GO:0003735; C:GO:0005840; P:GO:0006414; P:GO:0042254	F:structural constituent of ribosome; C:ribosome; P:translational elongation; P:ribosome biogenesis			PF00428 (PFAM); PTHR21141 (PANTHER)	no GO terms	no GO terms
XP_011007124.1	NADP-dependent malic enzyme (LOC105112916)	Populus euphratica	455	0.97	0.0	0.89	11	F:GO:0004471; F:GO:0004471; F:GO:0004473; C:GO:0005737; P:GO:0006090; P:GO:0006099; P:GO:0006108; P:GO:0015976; F:GO:0046872; P:GO:0051260; F:GO:0051287	F:malate dehydrogenase (decarboxylating) (NAD+) activity; F:malate dehydrogenase (decarboxylating) (NAD+) activity; F:malate dehydrogenase (decarboxylating) (NADP+) activity; C:cytoplasm; P:pyruvate metabolic process; P:tricarboxylic acid cycle; P:malate metabolic process; P:carbon utilization; F:metal ion binding; P:protein homooligomerization; F:NAD binding	EC:1.1.1.38; EC:1.1.1.39; EC:1.1.1.40	Malate dehydrogenase (oxaloacetate-decarboxylating); Malate dehydrogenase (decarboxylating); Malate dehydrogenase (oxaloacetate-decarboxylating) (NADP(+))	IPR001891 (PRINTS); IPR012302 (SMART); G3DSA:3.40.50.720 (GENE3D); IPR012302 (PFAM); IPR001891 (PIRSF); IPR012301 (G3DSA:3.40.50.GENE3D); IPR012301 (PFAM); PTHR23406 (PANTHER); PTHR23406:SF11 (PANTHER); IPR015884 (PROSITE_PATTERNS); IPR016040 (SUPERFAMILY); SSF53223 (SUPERFAMILY)	F:GO:0004470; F:GO:0004471; P:GO:0006108; F:GO:0051287; P:GO:0055114	F:malic enzyme activity; F:malate dehydrogenase (decarboxylating) (NAD+) activity; P:malate metabolic process; F:NAD binding; P:oxidation-reduction process
XP_018846792.1	peptidyl-prolyl cis-trans isomerase FKBP12	Juglans regia	132	0.84	4e-70	0.9	7	P:GO:0000394; P:GO:0000413; F:GO:0003755; C:GO:0005829; P:GO:0006457; P:GO:0009086; C:GO:0009543	P:RNA splicing, via endonucleolytic cleavage and ligation; P:protein peptidyl-prolyl isomerization; F:peptidyl-prolyl cis-trans isomerase activity; C:cytosol; P:protein folding; P:methionine biosynthetic process; C:chloroplast thylakoid lumen	EC:5.2.1.8	Peptidylprolyl isomerase	IPR001179 (PFAM); G3DSA:3.10.50.40 (GENE3D); PTHR10516:SF214 (PANTHER); IPR023566 (PANTHER); IPR001179 (PROSITE_PROFILES); SSF54534 (SUPERFAMILY)	P:GO:0006457	P:protein folding
XP_018822700.1	Homogentisate 1,2-dioxygenase-like	Juglans regia	244	1	9e-153	0.87	5	F:GO:0004411; P:GO:0006559; P:GO:0006570; P:GO:0042207; P:GO:0055114	F:homogentisate 1,2-dioxygenase activity; P:L-phenylalanine catabolic process; P:tyrosine metabolic process; P:styrene catabolic process; P:oxidation-reduction process	EC:1.13.11.5	Homogentisate 1,2-dioxygenase	IPR014710 (G3DSA:2.60.120.GENE3D); IPR005708 (PFAM); IPR005708 (PANTHER); PTHR11056:SF0 (PANTHER); IPR011051 (SUPERFAMILY)	F:GO:0004411; P:GO:0006559; P:GO:0006570; P:GO:0055114	F:homogentisate 1,2-dioxygenase activity; P:L-phenylalanine catabolic process; P:tyrosine metabolic process; P:oxidation-reduction process
NP_001314592.1	14-3-3 protein 7-like	Gossypium hirsutum	283	0.89	5e-178	0.95	1	F:GO:0019904	F:protein domain specific binding			Coil (COILS); Coil (COILS); Coil (COILS); IPR000308 (PRINTS); IPR023410 (SMART); IPR000308 (PIRSF); G3DSA:1.20.190.20 (GENE3D); IPR023410 (PFAM); PTHR18860:SF12 (PANTHER); IPR000308 (PANTHER); IPR023409 (PROSITE_PATTERNS); IPR023409 (PROSITE_PATTERNS); IPR023410 (SUPERFAMILY)	F:GO:0019904	F:protein domain specific binding
XP_010653731.1	Monodehydroascorbate reductase isoform X1	Vitis vinifera	255	0.99	1e-168	0.91	10	C:GO:0005782; C:GO:0005886; P:GO:0006118; C:GO:0009507; F:GO:0016656; P:GO:0019852; P:GO:0046686; C:GO:0048046; F:GO:0050660; P:GO:0055114	C:peroxisomal matrix; C:plasma membrane; P:obsolete electron transport; C:chloroplast; F:monodehydroascorbate reductase (NADH) activity; P:L-ascorbic acid metabolic process; P:response to cadmium ion; C:apoplast; F:flavin adenine dinucleotide binding; P:oxidation-reduction process	EC:1.6.5.4	Monodehydroascorbate reductase (NADH)	PR00368 (PRINTS); IPR023753 (G3DSA:3.50.50.GENE3D); IPR023753 (PFAM); PTHR22912:SF144 (PANTHER); PTHR22912 (PANTHER); IPR016156 (SUPERFAMILY); IPR023753 (SUPERFAMILY)	F:GO:0016491; F:GO:0050660; P:GO:0055114	F:oxidoreductase activity; F:flavin adenine dinucleotide binding; P:oxidation-reduction process
XP_006381300.1	Monodehydroascorbate reductase family protein	Populus trichocarpa	267	0.85	3e-139	0.86	10	C:GO:0005782; C:GO:0005886; P:GO:0006118; C:GO:0009507; F:GO:0016656; P:GO:0019852; P:GO:0046686; C:GO:0048046; F:GO:0050660; P:GO:0055114	C:peroxisomal matrix; C:plasma membrane; P:obsolete electron transport; C:chloroplast; F:monodehydroascorbate reductase (NADH) activity; P:L-ascorbic acid metabolic process; P:response to cadmium ion; C:apoplast; F:flavin adenine dinucleotide binding; P:oxidation-reduction process	EC:1.6.5.4	Monodehydroascorbate reductase (NADH)	PR00368 (PRINTS); PR00411 (PRINTS); IPR023753 (G3DSA:3.50.50.GENE3D); IPR023753 (PFAM); IPR023753 (G3DSA:3.50.50.GENE3D); PTHR22912:SF144 (PANTHER); PTHR22912 (PANTHER); SIGNAL_PEPTIDE (PHOBIUS); SIGNAL_PEPTIDE_C_REGION (PHOBIUS); NON_CYTOPLASMIC_DOMAIN (PHOBIUS); SIGNAL_PEPTIDE_N_REGION (PHOBIUS); SIGNAL_PEPTIDE_H_REGION (PHOBIUS); SignalP-noTM (SIGNALP_EUK); IPR023753 (SUPERFAMILY)	F:GO:0016491; P:GO:0055114	F:oxidoreductase activity; P:oxidation-reduction process
XP_023872877.1	glyceraldehyde-3-phosphate dehydrogenase, cytosolic isoform X1	Quercus suber	265	0.98	3e-179	0.94	6	F:GO:0004365; P:GO:0006094; P:GO:0006096; F:GO:0050661; F:GO:0051287; P:GO:0055114	F:glyceraldehyde-3-phosphate dehydrogenase (NAD+) (phosphorylating) activity; P:gluconeogenesis; P:glycolytic process; F:NADP binding; F:NAD binding; P:oxidation-reduction process	EC:1.2.1.12	Glyceraldehyde-3-phosphate dehydrogenase (phosphorylating)	IPR020831 (PRINTS); IPR020828 (SMART); IPR020829 (PFAM); IPR020828 (PFAM); G3DSA:3.30.360.10 (GENE3D); IPR006424 (TIGRFAM); G3DSA:3.40.50.720 (GENE3D); IPR020831 (PANTHER); IPR020830 (PROSITE_PATTERNS); SSF55347 (SUPERFAMILY); IPR016040 (SUPERFAMILY)	P:GO:0006006; F:GO:0016620; F:GO:0050661; F:GO:0051287; P:GO:0055114	P:glucose metabolic process; F:oxidoreductase activity, acting on the aldehyde or oxo group of donors, NAD or NADP as acceptor; F:NADP binding; F:NAD binding; P:oxidation-reduction process
XP_018821688.1	peroxidase 4-like	Juglans regia	316	0.98	3e-174	0.75	6	F:GO:0004601; P:GO:0006804; P:GO:0006979; F:GO:0020037; F:GO:0046872; P:GO:0055114	F:peroxidase activity; P:obsolete peroxidase reaction; P:response to oxidative stress; F:heme binding; F:metal ion binding; P:oxidation-reduction process	EC:1.11.1.7	Peroxidase	IPR000823 (PRINTS); IPR002016 (PRINTS); IPR002016 (PFAM); G3DSA:1.10.520.10 (GENE3D); G3DSA:1.10.420.10 (GENE3D); PTHR31388 (PANTHER); IPR019793 (PROSITE_PATTERNS); IPR019794 (PROSITE_PATTERNS); SIGNAL_PEPTIDE_C_REGION (PHOBIUS); NON_CYTOPLASMIC_DOMAIN (PHOBIUS); SIGNAL_PEPTIDE (PHOBIUS); SIGNAL_PEPTIDE_N_REGION (PHOBIUS); SIGNAL_PEPTIDE_H_REGION (PHOBIUS); IPR002016 (PROSITE_PROFILES); SignalP-n…	F:GO:0004601; P:GO:0006979; F:GO:0020037; P:GO:0055114	F:peroxidase activity; P:response to oxidative stress; F:heme binding; P:oxidation-reduction process
XP_002515297.1	GTP-binding protein SAR1A	Ricinus communis	176	0.99	2e-123	0.97	6	F:GO:0005525; C:GO:0005783; C:GO:0005794; P:GO:0006886; P:GO:0007264; P:GO:0016192	F:GTP binding; C:endoplasmic reticulum; C:Golgi apparatus; P:intracellular protein transport; P:small GTPase mediated signal transduction; P:vesicle-mediated transport			IPR006689 (PRINTS); SM00178 (SMART); IPR024156 (SMART); IPR005225 (TIGRFAM); IPR027417 (G3DSA:3.40.50.GENE3D); IPR006689 (PFAM); PTHR11711:SF165 (PANTHER); PTHR11711 (PANTHER); IPR006687 (PROSITE_PROFILES); IPR027417 (SUPERFAMILY)	F:GO:0005525; C:GO:0005622; P:GO:0006886; P:GO:0007264	F:GTP binding; C:intracellular; P:intracellular protein transport; P:small GTPase mediated signal transduction
XP_017645931.1	profilin-1	Gossypium arboreum	131	1	1e-84	0.93	4	F:GO:0003779; C:GO:0005737; C:GO:0005856; P:GO:0030036	F:actin binding; C:cytoplasm; C:cytoskeleton; P:actin cytoskeleton organization			IPR005455 (PRINTS); IPR005455 (PRINTS); IPR005455 (SMART); IPR005455 (PFAM); G3DSA:3.30.450.30 (GENE3D); IPR005455 (PANTHER); PTHR11604:SF7 (PANTHER); IPR027310 (PROSITE_PATTERNS); IPR005455 (SUPERFAMILY)	F:GO:0003779	F:actin binding
XP_018849818.1	Malate dehydrogenase, mitochondrial	Juglans regia	214	1	3e-132	0.88	6	P:GO:0006090; P:GO:0006108; P:GO:0019643; F:GO:0030060; P:GO:0044262; P:GO:0046487	P:pyruvate metabolic process; P:malate metabolic process; P:reductive tricarboxylic acid cycle; F:L-malate dehydrogenase activity; P:cellular carbohydrate metabolic process; P:glyoxylate metabolic process	EC:1.1.1.37	Malate dehydrogenase	G3DSA:3.40.50.720 (GENE3D); IPR010097 (TIGRFAM); IPR015955 (G3DSA:3.90.110.GENE3D); IPR001236 (PFAM); IPR022383 (PFAM); IPR001557 (PANTHER); IPR001252 (PROSITE_PATTERNS); IPR016040 (SUPERFAMILY); IPR015955 (SUPERFAMILY)	F:GO:0003824; P:GO:0005975; P:GO:0006108; F:GO:0016491; F:GO:0016615; F:GO:0016616; P:GO:0019752; F:GO:0030060; P:GO:0055114	F:catalytic activity; P:carbohydrate metabolic process; P:malate metabolic process; F:oxidoreductase activity; F:malate dehydrogenase activity; F:oxidoreductase activity, acting on the CH-OH group of donors, NAD or NADP as acceptor; P:carboxylic acid metabolic process; F:L-malate dehydrogenase activity; P:oxidation-reduction process
XP_002301920.1	Catalase family protein	populus trichocarpa	224	0.99	1e-155	0.95	24	F:GO:0004096; C:GO:0005618; C:GO:0005739; C:GO:0005773; C:GO:0005777; C:GO:0005886; P:GO:0006568; P:GO:0006804; P:GO:0006995; P:GO:0009409; P:GO:0009416; C:GO:0009570; P:GO:0009737; C:GO:0009941; P:GO:0009970; P:GO:0015947; P:GO:0016036; F:GO:0020037; C:GO:0022626; P:GO:0042744; P:GO:0046686; C:GO:0048046; F:GO:0050897; P:GO:0055114	F:catalase activity; C:cell wall; C:mitochondrion; C:vacuole; C:peroxisome; C:plasma membrane; P:tryptophan metabolic process; P:obsolete peroxidase reaction; P:cellular response to nitrogen starvation; P:response to cold; P:response to light stimulus; C:chloroplast stroma; P:response to abscisic acid; C:chloroplast envelope; P:cellular response to sulfate starvation; P:methane metabolic process;…	EC:1.11.1.6	Catalase	IPR018028 (PRINTS); IPR011614 (SMART); IPR010582 (PFAM); IPR011614 (G3DSA:2.40.180.GENE3D); IPR011614 (PFAM); IPR018028 (PANTHER); PTHR11465:SF19 (PANTHER); IPR002226 (PROSITE_PATTERNS); IPR018028 (PROSITE_PROFILES); IPR020835 (SUPERFAMILY)	F:GO:0004096; P:GO:0006979; F:GO:0020037; P:GO:0055114	F:catalase activity; P:response to oxidative stress; F:heme binding; P:oxidation-reduction process
XP_012070169.1	isocitrate dehydrogenase [NADP]	Jatropha curcas	190	1	5e-126	0.89	6	F:GO:0000287; F:GO:0004450; P:GO:0006102; P:GO:0006749; P:GO:0019643; F:GO:0051287	F:magnesium ion binding; F:isocitrate dehydrogenase (NADP+) activity; P:isocitrate metabolic process; P:glutathione metabolic process; P:reductive tricarboxylic acid cycle; F:NAD binding	EC:1.1.1.42	Isocitrate dehydrogenase (NADP(+))	IPR024084 (PFAM); IPR024084 (G3DSA:3.40.718.GENE3D); IPR004790 (PANTHER); SSF53659 (SUPERFAMILY)	F:GO:0004450; P:GO:0006102; F:GO:0016616; P:GO:0055114	F:isocitrate dehydrogenase (NADP+) activity; P:isocitrate metabolic process; F:oxidoreductase activity, acting on the CH-OH group of donors, NAD or NADP as acceptor; P:oxidation-reduction process
XP_010651015.1	triosephosphate isomerase, cytosolic isoform X3	Vitis vinifera	226	0.92	1e-139	0.91	8	F:GO:0004807; P:GO:0006000; P:GO:0006013; P:GO:0006020; P:GO:0006094; P:GO:0006096; P:GO:0015976; P:GO:0046486	F:triose-phosphate isomerase activity; P:fructose metabolic process; P:mannose metabolic process; P:inositol metabolic process; P:gluconeogenesis; P:glycolytic process; P:carbon utilization; P:glycerolipid metabolic process	EC:5.3.1.1	Triose-phosphate isomerase	IPR000652 (TIGRFAM); IPR013785 (G3DSA:3.20.20.GENE3D); IPR000652 (PFAM); PTHR21139:SF6 (PANTHER); IPR000652 (PANTHER); IPR020861 (PROSITE_PATTERNS); IPR000652 (PROSITE_PROFILES); IPR000652 (SUPERFAMILY)	F:GO:0003824; F:GO:0004807; P:GO:0008152	F:catalytic activity; F:triose-phosphate isomerase activity; P:metabolic process
XP_011086346.1	phosphoglycerate kinase, chloroplastic	sesamum indicum	114	0.99	9e-65	0.91	5	F:GO:0004618; P:GO:0006094; P:GO:0006096; P:GO:0015976; P:GO:0016310	F:phosphoglycerate kinase activity; P:gluconeogenesis; P:glycolytic process; P:carbon utilization; P:phosphorylation	EC:2.7.2.3	Phosphoglycerate kinase	IPR001576 (PRINTS); IPR001576 (PFAM); IPR015901 (G3DSA:3.40.50.GENE3D); PTHR11406:SF9 (PANTHER); IPR001576 (PANTHER); IPR001576 (SUPERFAMILY)	F:GO:0004618; P:GO:0006096	F:phosphoglycerate kinase activity; P:glycolytic process
YP_009186174.1	ATP synthase CF1 epsilon subunit, chloroplast	Juglans regia	108	0.99	2e-68	0.96	8	F:GO:0005524; C:GO:0005886; P:GO:0006119; C:GO:0009535; P:GO:0042777; C:GO:0045261; F:GO:0046933; F:GO:0046961	F:ATP binding; C:plasma membrane; P:oxidative phosphorylation; C:chloroplast thylakoid membrane; P:plasma membrane ATP synthesis coupled proton transport; C:proton-transporting ATP synthase complex, catalytic core F(1); F:proton-transporting ATP synthase activity, rotational mechanism; F:proton-transporting ATPase activity, rotational mechanism			Coil (COILS); IPR020546 (PFAM); IPR020546 (G3DSA:2.60.15.GENE3D); IPR001469 (TIGRFAM); IPR020547 (PFAM); PTHR13822:SF8 (PANTHER); IPR001469 (PANTHER); IPR020546 (PRODOM); IPR020546 (SUPERFAMILY)	P:GO:0015986; C:GO:0045261; F:GO:0046933; F:GO:0046961	P:ATP synthesis coupled proton transport; C:proton-transporting ATP synthase complex, catalytic core F(1); F:proton-transporting ATP synthase activity, rotational mechanism; F:proton-transporting ATPase activity, rotational mechanism
XP_011097661.1	photosystem II 10 kDa polypeptide, chloroplastic	Sesamum indicum	149	0.91	5e-76	0.83	3	C:GO:0009535; C:GO:0009654; P:GO:0010270	C:chloroplast thylakoid membrane; C:photosystem II oxygen evolving complex; P:photosystem II oxygen evolving complex assembly			IPR006814 (PFAM); PTHR34369:SF2 (PANTHER); PTHR34369 (PANTHER); CYTOPLASMIC_DOMAIN (PHOBIUS); TRANSMEMBRANE (PHOBIUS); NON_CYTOPLASMIC_DOMAIN (PHOBIUS); TMhelix (TMHMM)	C:GO:0009523; C:GO:0009654; P:GO:0015979; C:GO:0042651	C:photosystem II; C:photosystem II oxygen evolving complex; P:photosynthesis; C:thylakoid membrane
XP_018813088.1	2-Cys peroxiredoxin BAS1, chloroplastic-like	Juglans regia	272	1	1e-175	0.88	12	F:GO:0004601; P:GO:0006804; P:GO:0006979; P:GO:0009409; C:GO:0009570; C:GO:0009579; C:GO:0009941; C:GO:0010319; P:GO:0042742; C:GO:0048046; F:GO:0051920; P:GO:0055114	F:peroxidase activity; P:obsolete peroxidase reaction; P:response to oxidative stress; P:response to cold; C:chloroplast stroma; C:thylakoid; C:chloroplast envelope; C:stromule; P:defense response to bacterium; C:apoplast; F:peroxiredoxin activity; P:oxidation-reduction process	EC:1.11.1.15; EC:1.11.1.7	Peroxiredoxin; Peroxidase	IPR019479 (PFAM); IPR012336 (G3DSA:3.40.30.GENE3D); IPR000866 (PFAM); PTHR10681:SF108 (PANTHER); PTHR10681 (PANTHER); SIGNAL_PEPTIDE_C_REGION (PHOBIUS); SIGNAL_PEPTIDE_N_REGION (PHOBIUS); SIGNAL_PEPTIDE (PHOBIUS); NON_CYTOPLASMIC_DOMAIN (PHOBIUS); SIGNAL_PEPTIDE_H_REGION (PHOBIUS); IPR012336 (PROSITE_PROFILES); SignalP-TM (SIGNALP_GRAM_POSITIVE); IPR012336 (SUPERFAMILY)	F:GO:0016209; F:GO:0016491; F:GO:0051920; P:GO:0055114	F:antioxidant activity; F:oxidoreductase activity; F:peroxiredoxin activity; P:oxidation-reduction process
XP_021819973.1	Peptidyl-prolyl cis-trans isomerase 1 (cyclophilin)	Prunus avium	191	0.9	8e-122	0.96	3	P:GO:0000413; F:GO:0003755; P:GO:0006457	P:protein peptidyl-prolyl isomerization; F:peptidyl-prolyl cis-trans isomerase activity; P:protein folding	EC:5.2.1.8	Peptidylprolyl isomerase	IPR002130 (PRINTS); IPR029000 (G3DSA:2.40.100.GENE3D); IPR024936 (PIRSF); IPR002130 (PFAM); PTHR11071:SF250 (PANTHER); IPR024936 (PANTHER); IPR020892 (PROSITE_PATTERNS); IPR002130 (PROSITE_PROFILES); IPR029000 (SUPERFAMILY)	P:GO:0000413; F:GO:0003755; P:GO:0006457	P:protein peptidyl-prolyl isomerization; F:peptidyl-prolyl cis-trans isomerase activity; P:protein folding
XP_007052537.1	ATP synthase subunit O, mitochondrial	Theobroma cacao	243	1	2e-125	0.8	3	P:GO:0015986; C:GO:0045259; F:GO:0046933	P:ATP synthesis coupled proton transport; C:proton-transporting ATP synthase complex; F:proton-transporting ATP synthase activity, rotational mechanism			IPR000711 (PRINTS); IPR000711 (PFAM); IPR000711 (TIGRFAM); IPR026015 (G3DSA:1.10.520.GENE3D); IPR000711 (PANTHER); PTHR11910:SF1 (PANTHER); IPR020781 (PROSITE_PATTERNS); IPR000711 (HAMAP); IPR026015 (SUPERFAMILY)	P:GO:0015986; C:GO:0016020; F:GO:0046933	P:ATP synthesis coupled proton transport; C:membrane; F:proton-transporting ATP synthase activity, rotational mechanism
XP_023910696.1	dihydrolipoyl dehydrogenase 1, mitochondrial	Quercus suber	150	0.95	6e-89	0.94	10	F:GO:0004148; P:GO:0006094; P:GO:0006096; P:GO:0006099; P:GO:0006118; P:GO:0006544; P:GO:0006563; P:GO:0006566; P:GO:0045454; F:GO:0050660	F:dihydrolipoyl dehydrogenase activity; P:gluconeogenesis; P:glycolytic process; P:tricarboxylic acid cycle; P:obsolete electron transport; P:glycine metabolic process; P:L-serine metabolic process; P:threonine metabolic process; P:cell redox homeostasis; F:flavin adenine dinucleotide binding	EC:1.8.1.4	Dihydrolipoyl dehydrogenase	PR00411 (PRINTS); PR00368 (PRINTS); IPR023753 (PFAM); IPR023753 (G3DSA:3.50.50.GENE3D); PTHR22912 (PANTHER); PTHR22912:SF148 (PANTHER); IPR023753 (SUPERFAMILY)	F:GO:0016491; P:GO:0055114	F:oxidoreductase activity; P:oxidation-reduction process
XP_023910373.1	carbonic anhydrase, chloroplastic-like isoform X1	Quercus suber	233	0.93	4e-112	0.74	5	F:GO:0004089; P:GO:0006730; P:GO:0006807; F:GO:0008270; P:GO:0015976	F:carbonate dehydratase activity; P:one-carbon metabolic process; P:nitrogen compound metabolic process; F:zinc ion binding; P:carbon utilization	EC:4.2.1.1	Carbonic anhydrase	IPR001765 (SMART); IPR001765 (G3DSA:3.40.1050.GENE3D); IPR001765 (PFAM); IPR001765 (PANTHER); PTHR11002:SF7 (PANTHER); IPR015892 (PROSITE_PATTERNS); IPR015892 (PROSITE_PATTERNS); IPR001765 (SUPERFAMILY)	F:GO:0004089; F:GO:0008270; P:GO:0015976	F:carbonate dehydratase activity; F:zinc ion binding; P:carbon utilization
XP_018844904.1	Aldehyde dehydrogenase family 7 member A1 isoform X1	Juglans regia	281	1	0.0	0.92	27	P:GO:0000303; F:GO:0004028; F:GO:0004029; C:GO:0005829; P:GO:0006081; P:GO:0006094; P:GO:0006096; P:GO:0006525; P:GO:0006547; P:GO:0006550; P:GO:0006552; P:GO:0006554; P:GO:0006560; P:GO:0006568; P:GO:0006574; P:GO:0006631; P:GO:0006699; P:GO:0009733; P:GO:0009743; P:GO:0009873; P:GO:0015996; P:GO:0019260; P:GO:0019482; P:GO:0019852; P:GO:0046251; P:GO:0046486; P:GO:0055114	P:response to superoxide; F:3-chloroallyl aldehyde dehydrogenase activity; F:aldehyde dehydrogenase (NAD) activity; C:cytosol; P:cellular aldehyde metabolic process; P:gluconeogenesis; P:glycolytic process; P:arginine metabolic process; P:histidine metabolic process; P:isoleucine catabolic process; P:leucine catabolic process; P:lysine catabolic process; P:proline metabolic process; P:tryptophan …	EC:1.2.1.3; EC:1.2.1	Aldehyde dehydrogenase (NAD(+)); Acting on the aldehyde or oxo group of donors	IPR016163 (G3DSA:3.40.309.GENE3D); IPR016162 (G3DSA:3.40.605.GENE3D); IPR015590 (PFAM); PTHR11699 (PANTHER); PTHR11699:SF144 (PANTHER); IPR029510 (PROSITE_PATTERNS); IPR016161 (SUPERFAMILY)	P:GO:0008152; F:GO:0016491; F:GO:0016620; P:GO:0055114	P:metabolic process; F:oxidoreductase activity; F:oxidoreductase activity, acting on the aldehyde or oxo group of donors, NAD or NADP as acceptor; P:oxidation-reduction process
XP_021896213.1	probable fructose-bisphosphate aldolase 3, chloroplastic	Carica papaya	239	1	2e-131	0.94	8	F:GO:0004332; P:GO:0006000; P:GO:0006013; P:GO:0006020; P:GO:0006094; P:GO:0006096; P:GO:0006098; P:GO:0015976	F:fructose-bisphosphate aldolase activity; P:fructose metabolic process; P:mannose metabolic process; P:inositol metabolic process; P:gluconeogenesis; P:glycolytic process; P:pentose-phosphate shunt; P:carbon utilization	EC:4.1.2.13	Fructose-bisphosphate aldolase	IPR000741 (PFAM); IPR013785 (G3DSA:3.20.20.GENE3D); PTHR11627:SF8 (PANTHER); PTHR11627 (PANTHER); SSF51569 (SUPERFAMILY)	F:GO:0003824; F:GO:0004332; P:GO:0006096	F:catalytic activity; F:fructose-bisphosphate aldolase activity; P:glycolytic process
XP_018812389.1	Peroxiredoxin-2E-2, chloroplastic-like	Juglans regia	233	0.88	8e-126	0.87	10	F:GO:0004601; P:GO:0006804; P:GO:0006979; C:GO:0009505; C:GO:0009570; C:GO:0009579; C:GO:0009941; P:GO:0042742; F:GO:0051920; P:GO:0055114	F:peroxidase activity; P:obsolete peroxidase reaction; P:response to oxidative stress; C:plant-type cell wall; C:chloroplast stroma; C:thylakoid; C:chloroplast envelope; P:defense response to bacterium; F:peroxiredoxin activity; P:oxidation-reduction process	EC:1.11.1.15; EC:1.11.1.7	Peroxiredoxin; Peroxidase	IPR013740 (PFAM); IPR012336 (G3DSA:3.40.30.GENE3D); PTHR10430 (PANTHER); PTHR10430:SF16 (PANTHER); SIGNAL_PEPTIDE (PHOBIUS); SIGNAL_PEPTIDE_C_REGION (PHOBIUS); NON_CYTOPLASMIC_DOMAIN (PHOBIUS); SIGNAL_PEPTIDE_H_REGION (PHOBIUS); SIGNAL_PEPTIDE_N_REGION (PHOBIUS); IPR012336 (PROSITE_PROFILES); SignalP-TM (SIGNALP_GRAM_POSITIVE); IPR012336 (SUPERFAMILY)	F:GO:0016491	F:oxidoreductase activity
XP_018825543.1	aldehyde dehydrogenase family 3 member H1	Juglans regia	442	0.99	0.0	0.84	14	F:GO:0004030; C:GO:0005773; C:GO:0005783; P:GO:0006081; P:GO:0006094; P:GO:0006096; P:GO:0006547; P:GO:0006558; P:GO:0006570; P:GO:0009269; P:GO:0009651; P:GO:0009737; C:GO:0016020; P:GO:0055114	F:aldehyde dehydrogenase [NAD(P)+] activity; C:vacuole; C:endoplasmic reticulum; P:cellular aldehyde metabolic process; P:gluconeogenesis; P:glycolytic process; P:histidine metabolic process; P:L-phenylalanine metabolic process; P:tyrosine metabolic process; P:response to desiccation; P:response to salt stress; P:response to abscisic acid; C:membrane; P:oxidation-reduction process	EC:1.2.1.5	Aldehyde dehydrogenase (NAD(P)(+))	IPR012394 (PIRSF); IPR015590 (PFAM); IPR016163 (G3DSA:3.40.309.GENE3D); IPR016162 (G3DSA:3.40.605.GENE3D); PTHR11699 (PANTHER); PTHR11699:SF171 (PANTHER); IPR029510 (PROSITE_PATTERNS); IPR016161 (SUPERFAMILY)	F:GO:0004030; P:GO:0006081; P:GO:0008152; F:GO:0016491; F:GO:0016620; P:GO:0055114	F:aldehyde dehydrogenase [NAD(P)+] activity; P:cellular aldehyde metabolic process; P:metabolic process; F:oxidoreductase activity; F:oxidoreductase activity, acting on the aldehyde or oxo group of donors, NAD or NADP as acceptor; P:oxidation-reduction process
XP_015937554.1	GTP-binding nuclear Ran-3 [Brassica napus]	Arachis duranensis	238	0.97	2e-165	0.97	12	F:GO:0003924; F:GO:0005515; F:GO:0005525; C:GO:0005634; C:GO:0005794; C:GO:0005829; P:GO:0006184; P:GO:0006406; P:GO:0006606; P:GO:0007264; C:GO:0009506; C:GO:0016020	F:GTPase activity; F:protein binding; F:GTP binding; C:nucleus; C:Golgi apparatus; C:cytosol; P:obsolete GTP catabolic process; P:mRNA export from nucleus; P:protein import into nucleus; P:small GTPase mediated signal transduction; C:plasmodesma; C:membrane			IPR002041 (PRINTS); IPR003579 (SMART); IPR002041 (SMART); IPR020849 (SMART); IPR003578 (SMART); IPR005225 (TIGRFAM); IPR001806 (PFAM); IPR027417 (G3DSA:3.40.50.GENE3D); PTHR24071 (PANTHER); IPR002041 (PROSITE_PROFILES); IPR027417 (SUPERFAMILY)	F:GO:0003924; F:GO:0005525; C:GO:0005622; P:GO:0006886; P:GO:0006913; P:GO:0007165; P:GO:0007264; P:GO:0015031; C:GO:0016020	F:GTPase activity; F:GTP binding; C:intracellular; P:intracellular protein transport; P:nucleocytoplasmic transport; P:signal transduction; P:small GTPase mediated signal transduction; P:protein transport; C:membrane
XP_018834941.1	40S ribosomal protein S5-like	Juglans regia	206	1	3e-138	0.92	5	F:GO:0003723; F:GO:0003735; P:GO:0006412; C:GO:0015935; P:GO:0042254	F:RNA binding; F:structural constituent of ribosome; P:translation; C:small ribosomal subunit; P:ribosome biogenesis			IPR023798 (G3DSA:1.10.455.GENE3D); IPR000235 (PIRSF); IPR023798 (PFAM); IPR005716 (TIGRFAM); IPR000235 (PANTHER); PTHR11205:SF24 (PANTHER); IPR020606 (PROSITE_PATTERNS); IPR023798 (SUPERFAMILY)	F:GO:0003723; F:GO:0003735; P:GO:0006412; C:GO:0015935	F:RNA binding; F:structural constituent of ribosome; P:translation; C:small ribosomal subunit
XP_020222860.1	chaperonin CPN60-2, mitochondrial	Cajanus cajan	368	0.92	0.0	0.93	3	F:GO:0005524; C:GO:0005737; P:GO:0042026	F:ATP binding; C:cytoplasm; P:protein refolding			IPR001844 (PRINTS); IPR027409 (G3DSA:3.50.7.GENE3D); IPR027413 (G3DSA:1.10.560.GENE3D); IPR002423 (PFAM); PTHR11353:SF80 (PANTHER); PTHR11353 (PANTHER); SIGNAL_PEPTIDE_H_REGION (PHOBIUS); SIGNAL_PEPTIDE_N_REGION (PHOBIUS); SIGNAL_PEPTIDE_C_REGION (PHOBIUS); SIGNAL_PEPTIDE (PHOBIUS); NON_CYTOPLASMIC_DOMAIN (PHOBIUS); IPR027409 (SUPERFAMILY); SSF48592 (SUPERFAMILY); TMhelix (TMHMM)	F:GO:0005524; C:GO:0005737; P:GO:0042026	F:ATP binding; C:cytoplasm; P:protein refolding
XP_022972453.1	ADP-ribosylation factor-like protein 8A	Cucurbita maxima	184	1	1e-127	0.95	6	F:GO:0005525; C:GO:0005634; C:GO:0005773; C:GO:0005886; P:GO:0007264; P:GO:0015031	F:GTP binding; C:nucleus; C:vacuole; C:plasma membrane; P:small GTPase mediated signal transduction; P:protein transport			IPR006689 (PRINTS); SM00178 (SMART); IPR003579 (SMART); IPR024156 (SMART); IPR006689 (PFAM); IPR027417 (G3DSA:3.40.50.GENE3D); IPR005225 (TIGRFAM); PTHR11711 (PANTHER); PTHR11711:SF178 (PANTHER); IPR024156 (PROSITE_PROFILES); IPR027417 (SUPERFAMILY)	F:GO:0005525; C:GO:0005622; P:GO:0007264; P:GO:0015031	F:GTP binding; C:intracellular; P:small GTPase mediated signal transduction; P:protein transport
XP_018852474.1	probable phospholipid hydroperoxide glutathione peroxidase	Juglans regia	215	0.98	2e-108	0.74	9	F:GO:0004602; C:GO:0005886; P:GO:0006749; P:GO:0006804; P:GO:0006979; C:GO:0009507; P:GO:0009651; P:GO:0046686; P:GO:0055114	F:glutathione peroxidase activity; C:plasma membrane; P:glutathione metabolic process; P:obsolete peroxidase reaction; P:response to oxidative stress; C:chloroplast; P:response to salt stress; P:response to cadmium ion; P:oxidation-reduction process	EC:1.11.1.9	Glutathione peroxidase	IPR000889 (PRINTS); IPR012336 (G3DSA:3.40.30.GENE3D); IPR000889 (PFAM); IPR000889 (PANTHER); PTHR11592:SF42 (PANTHER); IPR029760 (PROSITE_PATTERNS); IPR029759 (PROSITE_PATTERNS); IPR000889 (PROSITE_PROFILES); IPR012336 (SUPERFAMILY)	F:GO:0004602; P:GO:0006979; P:GO:0055114	F:glutathione peroxidase activity; P:response to oxidative stress; P:oxidation-reduction process
XP_018858191.1	citrate synthase, mitochondrial	Juglans regia	142	0.98	2e-84	0.9	4	F:GO:0004108; P:GO:0006099; P:GO:0044262; P:GO:0046487	F:citrate (Si)-synthase activity; P:tricarboxylic acid cycle; P:cellular carbohydrate metabolic process; P:glyoxylate metabolic process	EC:2.3.3.1	Citrate (Si)-synthase	IPR002020 (PFAM); IPR016142 (G3DSA:1.10.580.GENE3D); IPR002020 (PANTHER); PTHR11739:SF8 (PANTHER); IPR002020 (SUPERFAMILY)	F:GO:0046912	F:transferase activity, transferring acyl groups, acyl groups converted into alkyl on transfer
PON69043.1	60S acidic ribosomal protein P	Parasponia andersonii	320	0.99	0.0	0.86	6	F:GO:0003735; F:GO:0003906; C:GO:0005840; P:GO:0006284; P:GO:0006414; P:GO:0042254	F:structural constituent of ribosome; F:DNA-(apurinic or apyrimidinic site) lyase activity; C:ribosome; P:base-excision repair; P:translational elongation; P:ribosome biogenesis	EC:4.2.99.18	DNA-(apurinic or apyrimidinic site) lyase	PF00428 (PFAM); IPR030670 (PIRSF); IPR001790 (PFAM); PTHR21141:SF3 (PANTHER); PTHR21141:SF3 (PANTHER); PTHR21141 (PANTHER); SSF160369 (SUPERFAMILY)	C:GO:0005622; P:GO:0042254	C:intracellular; P:ribosome biogenesis
XP_018823791.1	triosephosphate isomersase, chloroplastic	Juglans regia	217	0.86	9e-116	0.88	29	F:GO:0004807; C:GO:0005739; C:GO:0005829; P:GO:0006000; P:GO:0006013; P:GO:0006020; P:GO:0006094; P:GO:0006096; P:GO:0006546; P:GO:0006569; P:GO:0006642; P:GO:0006816; P:GO:0007030; C:GO:0009570; C:GO:0009579; P:GO:0009651; P:GO:0009658; P:GO:0009684; C:GO:0009941; P:GO:0015976; P:GO:0019253; P:GO:0019288; P:GO:0019344; P:GO:0019563; P:GO:0032504; P:GO:0032880; P:GO:0046166; C:GO:0048046; P:GO:00…	F:triose-phosphate isomerase activity; C:mitochondrion; C:cytosol; P:fructose metabolic process; P:mannose metabolic process; P:inositol metabolic process; P:gluconeogenesis; P:glycolytic process; P:glycine catabolic process; P:tryptophan catabolic process; P:triglyceride mobilization; P:calcium ion transport; P:Golgi organization; C:chloroplast stroma; C:thylakoid; P:response to salt stress; P:c…	EC:5.3.1.1	Triose-phosphate isomerase	IPR013785 (G3DSA:3.20.20.GENE3D); IPR000652 (PFAM); PTHR21139:SF7 (PANTHER); IPR000652 (PANTHER); IPR000652 (PROSITE_PROFILES); IPR000652 (SUPERFAMILY)	F:GO:0003824; F:GO:0004807; P:GO:0008152	F:catalytic activity; F:triose-phosphate isomerase activity; P:metabolic process
XP_015899571.1	proline iminopeptidase-like	Ziziphus jujuba	376	0.99	0.0	0.72	5	F:GO:0004177; C:GO:0005773; C:GO:0005829; P:GO:0006508; P:GO:0019344	F:aminopeptidase activity; C:vacuole; C:cytosol; P:proteolysis; P:cysteine biosynthetic process	EC:3.4.11	Acting on peptide bonds (peptidases)	IPR002410 (PRINTS); IPR000073 (PFAM); IPR029058 (G3DSA:3.40.50.GENE3D); PTHR10992 (PANTHER); PTHR10992 (PANTHER); PTHR10992:SF749 (PANTHER); PTHR10992:SF749 (PANTHER); IPR029058 (SUPERFAMILY)	P:GO:0006508; F:GO:0008233	P:proteolysis; F:peptidase activity
AHJ09608.1	abscisic stress-ripening protein ASR	Camellia sinensis	180	0.92	7e-43	0.56	1	P:GO:0006950	P:response to stress			IPR003496 (PFAM); PTHR33801:SF7 (PANTHER); PTHR33801 (PANTHER)	P:GO:0006950	P:response to stress
XP_023924008.1	naringenin,2-oxoglutarate 3-dioxygenase	Quercus suber	363	1	0.0	0.93	6	P:GO:0009813; F:GO:0016702; F:GO:0031418; F:GO:0045486; F:GO:0046872; P:GO:0055114	P:flavonoid biosynthetic process; F:oxidoreductase activity, acting on single donors with incorporation of molecular oxygen, incorporation of two atoms of oxygen; F:L-ascorbic acid binding; F:naringenin 3-dioxygenase activity; F:metal ion binding; P:oxidation-reduction process	EC:1.13.11; EC:1.14.11.9	Acting on single donors with incorporation of molecular oxygen (oxygenases). The oxygen incorporated need not be derived from O(2); Flavanone 3-dioxygenase	Coil (COILS); IPR027443 (G3DSA:2.60.120.GENE3D); IPR026992 (PFAM); IPR005123 (PFAM); PTHR10209 (PANTHER); PTHR10209:SF137 (PANTHER); IPR005123 (PROSITE_PROFILES); SSF51197 (SUPERFAMILY)	F:GO:0016491; P:GO:0055114	F:oxidoreductase activity; P:oxidation-reduction process
XP_018817874.1	elongation factor 1-gamma	Juglans regia	247	0.89	1e-133	0.84	5	F:GO:0003746; F:GO:0005515; C:GO:0005840; C:GO:0005853; P:GO:0006448	F:translation elongation factor activity; F:protein binding; C:ribosome; C:eukaryotic translation elongation factor 1 complex; P:regulation of translational elongation			IPR012336 (G3DSA:3.40.30.GENE3D); IPR010987 (G3DSA:1.20.1050.GENE3D); IPR004045 (PFAM); IPR004046 (PFAM); PTHR11260 (PANTHER); PTHR11260:SF194 (PANTHER); IPR004045 (PROSITE_PROFILES); IPR010987 (PROSITE_PROFILES); IPR010987 (SUPERFAMILY); IPR012336 (SUPERFAMILY)	F:GO:0005515	F:protein binding
NP_001341763.1	ADP-ribosylation factor	Glycine max	181	1	7e-132	1	6	F:GO:0005525; C:GO:0005773; C:GO:0005798; P:GO:0007264; C:GO:0009536; P:GO:0015031	F:GTP binding; C:vacuole; C:Golgi-associated vesicle; P:small GTPase mediated signal transduction; C:plastid; P:protein transport			IPR006689 (PRINTS); IPR003579 (SMART); IPR024156 (SMART); SM00178 (SMART); IPR005225 (TIGRFAM); IPR006689 (PFAM); IPR027417 (G3DSA:3.40.50.GENE3D); PTHR11711:SF181 (PANTHER); PTHR11711 (PANTHER); IPR024156 (PROSITE_PROFILES); IPR027417 (SUPERFAMILY)	F:GO:0005525; C:GO:0005622; P:GO:0007264; P:GO:0015031	F:GTP binding; C:intracellular; P:small GTPase mediated signal transduction; P:protein transport
XP_018860724.1	glutathione S-transferase DHAR2-like	Juglans regia	135	1	7e-80	0.87	6	P:GO:0006118; P:GO:0006749; F:GO:0016740; P:GO:0019852; F:GO:0045174; P:GO:0055114	P:obsolete electron transport; P:glutathione metabolic process; F:transferase activity; P:L-ascorbic acid metabolic process; F:glutathione dehydrogenase (ascorbate) activity; P:oxidation-reduction process	EC:1.8.5.1	Glutathione dehydrogenase (ascorbate)	IPR010987 (G3DSA:1.20.1050.GENE3D); PF13410 (PFAM); PTHR11260 (PANTHER); PTHR11260:SF171 (PANTHER); IPR010987 (PROSITE_PROFILES); IPR010987 (SUPERFAMILY)	no GO terms	no GO terms
XP_002277452.1	ATP synthase subunit d, mitochondrial	Vitis vinifera	208	0.8	4e-110	0.92	15	C:GO:0000276; F:GO:0005507; C:GO:0005730; C:GO:0005774; C:GO:0005886; P:GO:0006511; F:GO:0008270; C:GO:0009535; P:GO:0009651; P:GO:0009853; F:GO:0015078; P:GO:0015986; C:GO:0022626; P:GO:0051788; P:GO:0080129	C:mitochondrial proton-transporting ATP synthase complex, coupling factor F(o); F:copper ion binding; C:nucleolus; C:vacuolar membrane; C:plasma membrane; P:ubiquitin-dependent protein catabolic process; F:zinc ion binding; C:chloroplast thylakoid membrane; P:response to salt stress; P:photorespiration; F:hydrogen ion transmembrane transporter activity; P:ATP synthesis coupled proton transport; C…			Coil (COILS); PF05873 (PFAM); PTHR12700:SF12 (PANTHER); IPR008689 (PANTHER); PD968187 (PRODOM); IPR008689 (SUPERFAMILY)	C:GO:0000276; F:GO:0015078; P:GO:0015986	C:mitochondrial proton-transporting ATP synthase complex, coupling factor F(o); F:hydrogen ion transmembrane transporter activity; P:ATP synthesis coupled proton transport
XP_018832706.1	ATP-dependent Clp protease ATP-binding subunit homologCD4B, chloroplastic-like	Juglans regia	459	0.99	0.0	0.98	5	F:GO:0005515; F:GO:0005524; P:GO:0006508; F:GO:0008233; F:GO:0017111	F:protein binding; F:ATP binding; P:proteolysis; F:peptidase activity; F:nucleoside-triphosphatase activity	EC:3.6.1.15	Nucleoside-triphosphate phosphatase	Coil (COILS); IPR001270 (PRINTS); IPR003593 (SMART); IPR019489 (PFAM); G3DSA:1.10.8.60 (GENE3D); IPR003959 (PFAM); IPR001943 (PFAM); IPR027417 (G3DSA:3.40.50.GENE3D); G3DSA:1.10.8.60 (GENE3D); PTHR11638 (PANTHER); PTHR11638:SF119 (PANTHER); IPR028299 (PROSITE_PATTERNS); IPR001943 (PROSITE_PROFILES); IPR027417 (SUPERFAMILY); IPR027417 (SUPERFAMILY)	F:GO:0005515; F:GO:0005524	F:protein binding; F:ATP binding
YP_004563863.1	photosystem II CP43 chlorophyll apoprotein	Nelumbo lutea	357	0.99	0.0	0.99	9	P:GO:0006118; C:GO:0009523; C:GO:0009535; P:GO:0009772; C:GO:0016021; F:GO:0016168; P:GO:0018298; C:GO:0030076; F:GO:0045156	P:obsolete electron transport; C:photosystem II; C:chloroplast thylakoid membrane; P:photosynthetic electron transport in photosystem II; C:integral component of membrane; F:chlorophyll binding; P:protein-chromophore linkage; C:light-harvesting complex; F:electron transporter, transferring electrons within the cyclic electron transport pathway of photosynthesis activity			IPR005869 (TIGRFAM); IPR000932 (PFAM); G3DSA:1.10.10.670 (GENE3D); PTHR33180 (PANTHER); PTHR33180:SF4 (PANTHER); TRANSMEMBRANE (PHOBIUS); NON_CYTOPLASMIC_DOMAIN (PHOBIUS); TRANSMEMBRANE (PHOBIUS); CYTOPLASMIC_DOMAIN (PHOBIUS); TRANSMEMBRANE (PHOBIUS); NON_CYTOPLASMIC_DOMAIN (PHOBIUS); NON_CYTOPLASMIC_DOMAIN (PHOBIUS); CYTOPLASMIC_DOMAIN (PHOBIUS); TRANSMEMBRANE (PHOBIUS); IPR000932 (SUPERFAMILY);…	C:GO:0009521; C:GO:0009523; P:GO:0009767; P:GO:0009772; P:GO:0015979; C:GO:0016020; F:GO:0016168; P:GO:0019684; F:GO:0045156	C:photosystem; C:photosystem II; P:photosynthetic electron transport chain; P:photosynthetic electron transport in photosystem II; P:photosynthesis; C:membrane; F:chlorophyll binding; P:photosynthesis, light reaction; F:electron transporter, transferring electrons within the cyclic electron transport pathway of photosynthesis activity
XP_023919635.1	V-type proton ATPase subunit E-like	Quercus suber	254	0.9	4e-147	0.89	12	C:GO:0005886; P:GO:0006119; P:GO:0007030; P:GO:0009409; P:GO:0009651; C:GO:0009705; P:GO:0009832; P:GO:0015991; C:GO:0022626; C:GO:0033178; P:GO:0042742; F:GO:0046961	C:plasma membrane; P:oxidative phosphorylation; P:Golgi organization; P:response to cold; P:response to salt stress; C:plant-type vacuole membrane; P:plant-type cell wall biogenesis; P:ATP hydrolysis coupled proton transport; C:cytosolic ribosome; C:proton-transporting two-sector ATPase complex, catalytic domain; P:defense response to bacterium; F:proton-transporting ATPase activity, rotational m…			Coil (COILS); IPR002842 (PFAM); PTHR12317 (PANTHER); PTHR12317:SF18 (PANTHER); IPR002842 (HAMAP); SSF160527 (SUPERFAMILY)	P:GO:0015991; C:GO:0033178; F:GO:0046961	P:ATP hydrolysis coupled proton transport; C:proton-transporting two-sector ATPase complex, catalytic domain; F:proton-transporting ATPase activity, rotational mechanism
XP_021633936.1	phosphoglycerate kinase, chloroplastic	Manihot esculenta	357	0.97	0.0	0.88	16	F:GO:0004618; C:GO:0005618; C:GO:0005634; C:GO:0005739; P:GO:0006094; P:GO:0006096; P:GO:0009409; C:GO:0009570; C:GO:0009579; C:GO:0009941; C:GO:0010319; P:GO:0015976; C:GO:0016020; P:GO:0016310; P:GO:0046686; C:GO:0048046	F:phosphoglycerate kinase activity; C:cell wall; C:nucleus; C:mitochondrion; P:gluconeogenesis; P:glycolytic process; P:response to cold; C:chloroplast stroma; C:thylakoid; C:chloroplast envelope; C:stromule; P:carbon utilization; C:membrane; P:phosphorylation; P:response to cadmium ion; C:apoplast	EC:2.7.2.3	Phosphoglycerate kinase	IPR001576 (PRINTS); IPR015901 (G3DSA:3.40.50.GENE3D); IPR015824 (G3DSA:3.40.50.GENE3D); IPR001576 (PFAM); PTHR11406:SF8 (PANTHER); IPR001576 (PANTHER); IPR015911 (PROSITE_PATTERNS); SignalP-TM (SIGNALP_GRAM_POSITIVE); IPR001576 (SUPERFAMILY)	F:GO:0004618; P:GO:0006096	F:phosphoglycerate kinase activity; P:glycolytic process
XP_023874369.1	probable L-ascorbate peroxidase 6, chloroplastic/mitochondrial isoform X2	Quercus suber	243	0.81	3e-97	0.77	7	P:GO:0006804; P:GO:0006979; C:GO:0009507; F:GO:0016688; P:GO:0019852; F:GO:0020037; P:GO:0055114	P:obsolete peroxidase reaction; P:response to oxidative stress; C:chloroplast; F:L-ascorbate peroxidase activity; P:L-ascorbic acid metabolic process; F:heme binding; P:oxidation-reduction process	EC:1.11.1.11	L-ascorbate peroxidase	IPR002016 (PRINTS); IPR002207 (PRINTS); G3DSA:1.10.520.10 (GENE3D); IPR002016 (PFAM); PTHR31356 (PANTHER); PTHR31356:SF1 (PANTHER); IPR010255 (SUPERFAMILY)	F:GO:0004601; P:GO:0006979; F:GO:0020037; P:GO:0055114	F:peroxidase activity; P:response to oxidative stress; F:heme binding; P:oxidation-reduction process
XP_023875323.1	40S ribosomal protein S4-1	Quercus suber	214	0.99	1e-152	0.97	5	F:GO:0003723; F:GO:0003735; C:GO:0005840; P:GO:0006412; P:GO:0042254	F:RNA binding; F:structural constituent of ribosome; C:ribosome; P:translation; P:ribosome biogenesis			IPR002942 (SMART); IPR005824 (SMART); IPR013845 (PFAM); IPR005824 (PFAM); IPR002942 (PFAM); IPR013843 (PFAM); IPR000876 (PIRSF); IPR000876 (PANTHER); IPR018199 (PROSITE_PATTERNS); IPR013845 (PRODOM); IPR002942 (PROSITE_PROFILES)	F:GO:0003723; F:GO:0003735; C:GO:0005622; C:GO:0005840; P:GO:0006412	F:RNA binding; F:structural constituent of ribosome; C:intracellular; C:ribosome; P:translation
XP_023918395.1	pyrophosphate--fructose 6-phosphate 1-phosphotransferase subunit alpha	Quercus suber	297	0.99	0.0	0.91	11	F:GO:0003872; F:GO:0005524; C:GO:0005945; P:GO:0006000; P:GO:0006012; P:GO:0006013; P:GO:0006094; P:GO:0006096; P:GO:0006098; P:GO:0016310; F:GO:0047334	F:6-phosphofructokinase activity; F:ATP binding; C:6-phosphofructokinase complex; P:fructose metabolic process; P:galactose metabolic process; P:mannose metabolic process; P:gluconeogenesis; P:glycolytic process; P:pentose-phosphate shunt; P:phosphorylation; F:diphosphate-fructose-6-phosphate 1-phosphotransferase activity	EC:2.7.1.90; EC:2.7.1.11	Diphosphate--fructose-6-phosphate 1-phosphotransferase; 6-phosphofructokinase	G3DSA:3.40.50.460 (GENE3D); IPR013981 (G3DSA:1.10.10.GENE3D); PTHR13697 (PANTHER); PTHR13697:SF1 (PANTHER); PTHR13697 (PANTHER); PTHR13697:SF1 (PANTHER); IPR000023 (SUPERFAMILY)	F:GO:0003872; P:GO:0006096	F:6-phosphofructokinase activity; P:glycolytic process
XP_002534347.2	Rubisco large subunit-binding protein subunit alpha	Ricinus communis	199	0.99	6e-115	0.87	11	F:GO:0005524; C:GO:0005739; C:GO:0009570; C:GO:0009579; P:GO:0009658; P:GO:0009790; C:GO:0009941; C:GO:0016020; C:GO:0022626; P:GO:0042026; C:GO:0048046	F:ATP binding; C:mitochondrion; C:chloroplast stroma; C:thylakoid; P:chloroplast organization; P:embryo development; C:chloroplast envelope; C:membrane; C:cytosolic ribosome; P:protein refolding; C:apoplast			IPR017998 (PRINTS); IPR027413 (G3DSA:1.10.560.GENE3D); IPR002423 (PFAM); PTHR11353:SF11 (PANTHER); PTHR11353 (PANTHER); SSF48592 (SUPERFAMILY)	F:GO:0005524	F:ATP binding
XP_018852475.1	probable glutathione peroxidase 8	Juglans regia	227	0.75	2e-110	0.89	6	F:GO:0004602; P:GO:0006749; P:GO:0006804; P:GO:0006979; F:GO:0046872; P:GO:0055114	F:glutathione peroxidase activity; P:glutathione metabolic process; P:obsolete peroxidase reaction; P:response to oxidative stress; F:metal ion binding; P:oxidation-reduction process	EC:1.11.1.9	Glutathione peroxidase	IPR000889 (PRINTS); IPR000889 (PFAM); IPR012336 (G3DSA:3.40.30.GENE3D); IPR000889 (PANTHER); PTHR11592:SF27 (PANTHER); IPR029759 (PROSITE_PATTERNS); IPR029760 (PROSITE_PATTERNS); NON_CYTOPLASMIC_DOMAIN (PHOBIUS); TRANSMEMBRANE (PHOBIUS); CYTOPLASMIC_DOMAIN (PHOBIUS); IPR000889 (PROSITE_PROFILES); IPR012336 (SUPERFAMILY)	F:GO:0004602; P:GO:0006979; P:GO:0055114	F:glutathione peroxidase activity; P:response to oxidative stress; P:oxidation-reduction process
XP_023928050.1	mitochondrial outer membrane porin of 36 kDa	Quercus suber	190	0.82	4e-101	0.92	10	C:GO:0005618; C:GO:0005730; C:GO:0005741; C:GO:0005773; C:GO:0005886; F:GO:0008308; C:GO:0009941; P:GO:0042742; P:GO:0044070; P:GO:0055085	C:cell wall; C:nucleolus; C:mitochondrial outer membrane; C:vacuole; C:plasma membrane; F:voltage-gated anion channel activity; C:chloroplast envelope; P:defense response to bacterium; P:regulation of anion transport; P:transmembrane transport			IPR027246 (PFAM); IPR023614 (G3DSA:2.40.160.GENE3D); PTHR11743:SF31 (PANTHER); PTHR11743 (PANTHER)	C:GO:0005741; P:GO:0055085	C:mitochondrial outer membrane; P:transmembrane transport
XP_018847079.1	LL-diaminopimelate aminotransferase, chloroplastic-like	Juglans regia	215	0.95	3e-112	0.82	21	P:GO:0000162; F:GO:0004069; F:GO:0005507; P:GO:0006107; P:GO:0006522; P:GO:0006525; P:GO:0006531; P:GO:0006534; P:GO:0006536; P:GO:0006560; P:GO:0006571; P:GO:0009089; P:GO:0009094; C:GO:0009570; P:GO:0009693; P:GO:0009821; P:GO:0009862; F:GO:0010285; P:GO:0015976; F:GO:0030170; F:GO:0080130	P:tryptophan biosynthetic process; F:L-aspartate:2-oxoglutarate aminotransferase activity; F:copper ion binding; P:oxaloacetate metabolic process; P:alanine metabolic process; P:arginine metabolic process; P:aspartate metabolic process; P:cysteine metabolic process; P:glutamate metabolic process; P:proline metabolic process; P:tyrosine biosynthetic process; P:lysine biosynthetic process via diami…	EC:2.6.1.9; EC:2.6.1.57; EC:2.6.1.83; EC:2.6.1.5; EC:2.6.1.1	Histidinol-phosphate transaminase; Aromatic-amino-acid transaminase; LL-diaminopimelate aminotransferase; Tyrosine transaminase; Aspartate transaminase	IPR015421 (G3DSA:3.40.640.GENE3D); PTHR11751 (PANTHER); IPR019942 (PTHR11751:PANTHER); SignalP-TM (SIGNALP_GRAM_POSITIVE); IPR015424 (SUPERFAMILY)	F:GO:0003824; P:GO:0009089; F:GO:0010285	F:catalytic activity; P:lysine biosynthetic process via diaminopimelate; F:L,L-diaminopimelate aminotransferase activity
POE57543.1	proteasome subunit beta type-4	Quercus suber	227	0.99	5e-150	0.89	11	F:GO:0004298; C:GO:0005634; C:GO:0005839; P:GO:0006094; P:GO:0006096; P:GO:0006635; P:GO:0009407; C:GO:0022626; P:GO:0043161; P:GO:0051788; P:GO:0080129	F:threonine-type endopeptidase activity; C:nucleus; C:proteasome core complex; P:gluconeogenesis; P:glycolytic process; P:fatty acid beta-oxidation; P:toxin catabolic process; C:cytosolic ribosome; P:proteasome-mediated ubiquitin-dependent protein catabolic process; P:response to misfolded protein; P:proteasome core complex assembly	EC:3.4.25	Acting on peptide bonds (peptidases)	IPR029055 (G3DSA:3.60.20.GENE3D); IPR001353 (PFAM); IPR016295 (PIRSF); PTHR11599 (PANTHER); PTHR11599:SF5 (PANTHER); IPR016050 (PROSITE_PATTERNS); IPR023333 (PROSITE_PROFILES); IPR029055 (SUPERFAMILY)	F:GO:0004175; F:GO:0004298; C:GO:0005839; P:GO:0051603	F:endopeptidase activity; F:threonine-type endopeptidase activity; C:proteasome core complex; P:proteolysis involved in cellular protein catabolic process
XP_006440558.1	60S ribosomal L24	Citrus clementina	175	0.84	3e-91	0.91	10	P:GO:0001510; F:GO:0003735; C:GO:0005730; C:GO:0005886; P:GO:0006412; C:GO:0009507; P:GO:0009734; C:GO:0022625; P:GO:0042254; P:GO:0048467	P:RNA methylation; F:structural constituent of ribosome; C:nucleolus; C:plasma membrane; P:translation; C:chloroplast; P:auxin-activated signaling pathway; C:cytosolic large ribosomal subunit; P:ribosome biogenesis; P:gynoecium development			Coil (COILS); IPR011017 (SMART); IPR023441 (G3DSA:2.30.170.GENE3D); IPR000988 (PFAM); PTHR10792:SF11 (PANTHER); IPR000988 (PANTHER); IPR023442 (PROSITE_PATTERNS); SSF57716 (SUPERFAMILY)	no GO terms	no GO terms
XP_018832890.1	S-adenosylmethionine synthase 1	Juglans regia	393	0.99	0.0	0.98	7	F:GO:0004478; F:GO:0005524; C:GO:0005737; P:GO:0006555; P:GO:0006556; P:GO:0006730; F:GO:0046872	F:methionine adenosyltransferase activity; F:ATP binding; C:cytoplasm; P:methionine metabolic process; P:S-adenosylmethionine biosynthetic process; P:one-carbon metabolic process; F:metal ion binding	EC:2.5.1.6	Methionine adenosyltransferase	IPR022629 (PFAM); G3DSA:3.30.300.10 (GENE3D); IPR022628 (PFAM); G3DSA:3.30.300.10 (GENE3D); IPR002133 (TIGRFAM); G3DSA:3.30.300.10 (GENE3D); IPR002133 (PIRSF); IPR022630 (PFAM); IPR002133 (PANTHER); PTHR11964:SF16 (PANTHER); IPR022631 (PROSITE_PATTERNS); IPR022631 (PROSITE_PATTERNS); IPR022636 (SUPERFAMILY); IPR022636 (SUPERFAMILY); IPR022636 (SUPERFAMILY)	F:GO:0004478; F:GO:0005524; P:GO:0006556	F:methionine adenosyltransferase activity; F:ATP binding; P:S-adenosylmethionine biosynthetic process
POF17407.1	sucrose synthase 2	Quercus suber	127	0.96	2e-78	0.91	4	P:GO:0005982; P:GO:0005985; P:GO:0009058; F:GO:0016157	P:starch metabolic process; P:sucrose metabolic process; P:biosynthetic process; F:sucrose synthase activity	EC:2.4.1.13	Sucrose synthase	IPR001296 (PFAM); G3DSA:3.40.50.2000 (GENE3D); PTHR12526:SF348 (PANTHER); PTHR12526 (PANTHER); SSF53756 (SUPERFAMILY)	no GO terms	no GO terms
PON50936.1	phospholipase D	Parasponia andersonii	264	0.99	4e-176	0.91	17	F:GO:0004630; F:GO:0005509; F:GO:0005546; C:GO:0005634; C:GO:0005739; C:GO:0005773; C:GO:0005783; C:GO:0005886; P:GO:0009395; P:GO:0009789; P:GO:0009845; C:GO:0009941; P:GO:0010119; C:GO:0030136; P:GO:0046470; P:GO:0046686; F:GO:0070290	F:phospholipase D activity; F:calcium ion binding; F:phosphatidylinositol-4,5-bisphosphate binding; C:nucleus; C:mitochondrion; C:vacuole; C:endoplasmic reticulum; C:plasma membrane; P:phospholipid catabolic process; P:positive regulation of abscisic acid-activated signaling pathway; P:seed germination; C:chloroplast envelope; P:regulation of stomatal movement; C:clathrin-coated vesicle; P:phosph…	EC:3.1.4.4	Phospholipase D	IPR001736 (SMART); G3DSA:3.30.870.10 (GENE3D); IPR001736 (PFAM); IPR015679 (PANTHER); PTHR18896:SF63 (PANTHER); IPR001736 (PROSITE_PROFILES); SSF56024 (SUPERFAMILY)	F:GO:0003824	F:catalytic activity
XP_018841289.1	proteasome subunit alpha type-5-like isoform X1	Juglans regia	224	0.91	2e-140	0.93	3	F:GO:0004298; P:GO:0006511; C:GO:0019773	F:threonine-type endopeptidase activity; P:ubiquitin-dependent protein catabolic process; C:proteasome core complex, alpha-subunit complex	EC:3.4.25	Acting on peptide bonds (peptidases)	IPR000426 (SMART); IPR001353 (PFAM); IPR000426 (PFAM); IPR029055 (G3DSA:3.60.20.GENE3D); PTHR11599:SF14 (PANTHER); PTHR11599 (PANTHER); IPR000426 (PROSITE_PATTERNS); IPR023332 (PROSITE_PROFILES); IPR029055 (SUPERFAMILY)	F:GO:0004175; F:GO:0004298; C:GO:0005839; P:GO:0006511; C:GO:0019773; P:GO:0051603	F:endopeptidase activity; F:threonine-type endopeptidase activity; C:proteasome core complex; P:ubiquitin-dependent protein catabolic process; C:proteasome core complex, alpha-subunit complex; P:proteolysis involved in cellular protein catabolic process
XP_012085470.1	glutamate--glyoxylate aminotransferase 2	Jatropha curcas	234	0.97	3e-158	0.94	16	F:GO:0004021; C:GO:0005773; C:GO:0005777; P:GO:0006522; P:GO:0006531; P:GO:0006544; P:GO:0006563; P:GO:0006566; F:GO:0008453; C:GO:0009570; P:GO:0009853; P:GO:0015976; C:GO:0016020; F:GO:0030170; F:GO:0047958; C:GO:0048046	F:L-alanine:2-oxoglutarate aminotransferase activity; C:vacuole; C:peroxisome; P:alanine metabolic process; P:aspartate metabolic process; P:glycine metabolic process; P:L-serine metabolic process; P:threonine metabolic process; F:alanine-glyoxylate transaminase activity; C:chloroplast stroma; P:photorespiration; P:carbon utilization; C:membrane; F:pyridoxal phosphate binding; F:glycine:2-oxoglut…	EC:2.6.1.44; EC:2.6.1.2; EC:2.6.1.4	Alanine--glyoxylate transaminase; Alanine transaminase; Glycine transaminase	IPR004839 (PFAM); IPR015421 (G3DSA:3.40.640.GENE3D); PTHR11751 (PANTHER); PTHR11751:SF373 (PANTHER); IPR015424 (SUPERFAMILY)	F:GO:0003824; P:GO:0009058; F:GO:0030170	F:catalytic activity; P:biosynthetic process; F:pyridoxal phosphate binding
XP_023910678.1	30S ribosomal chloroplastic S1, Chloroplastic	Quercus suber	252	0.94	9e-137	0.84	14	F:GO:0003723; F:GO:0003735; C:GO:0005840; P:GO:0006098; P:GO:0006364; P:GO:0006412; C:GO:0009570; C:GO:0009579; P:GO:0009773; P:GO:0009902; P:GO:0010027; P:GO:0015995; C:GO:0016020; P:GO:0019288	F:RNA binding; F:structural constituent of ribosome; C:ribosome; P:pentose-phosphate shunt; P:rRNA processing; P:translation; C:chloroplast stroma; C:thylakoid; P:photosynthetic electron transport in photosystem I; P:chloroplast relocation; P:thylakoid membrane organization; P:chlorophyll biosynthetic process; C:membrane; P:isopentenyl diphosphate biosynthetic process, methylerythritol 4-phosphat…			IPR000110 (PRINTS); IPR022967 (SMART); IPR012340 (G3DSA:2.40.50.GENE3D); IPR003029 (PFAM); IPR012340 (G3DSA:2.40.50.GENE3D); PTHR10724:SF7 (PANTHER); PTHR10724 (PANTHER); IPR003029 (PROSITE_PROFILES); IPR003029 (PROSITE_PROFILES); IPR012340 (SUPERFAMILY); IPR012340 (SUPERFAMILY)	F:GO:0003676; F:GO:0003723; F:GO:0003735; C:GO:0005840; P:GO:0006412	F:nucleic acid binding; F:RNA binding; F:structural constituent of ribosome; C:ribosome; P:translation
XP_021609432.1	NADP-dependent D-sorbitol-6-phosphate dehydrogenase	Manihot esculenta	218	1	1e-130	0.89	3	P:GO:0046686; F:GO:0047641; P:GO:0055114	P:response to cadmium ion; F:aldose-6-phosphate reductase (NADPH) activity; P:oxidation-reduction process	EC:1.1.1.200	Aldose-6-phosphate reductase (NADPH)	IPR020471 (PRINTS); IPR023210 (PFAM); IPR023210 (G3DSA:3.20.20.GENE3D); IPR001395 (PANTHER); PTHR11732:SF209 (PANTHER); IPR018170 (PROSITE_PATTERNS); IPR018170 (PROSITE_PATTERNS); IPR023210 (SUPERFAMILY)	F:GO:0016491; P:GO:0055114	F:oxidoreductase activity; P:oxidation-reduction process
XP_018829628.1	malate dehydrogenase, glyoxysomal	Juglans regia	176	1	6e-115	0.94	6	P:GO:0006090; P:GO:0006097; P:GO:0006108; C:GO:0009514; P:GO:0019643; F:GO:0030060	P:pyruvate metabolic process; P:glyoxylate cycle; P:malate metabolic process; C:glyoxysome; P:reductive tricarboxylic acid cycle; F:L-malate dehydrogenase activity	EC:1.1.1.37	Malate dehydrogenase	IPR001236 (PFAM); G3DSA:3.40.50.720 (GENE3D); PTHR11540:SF27 (PANTHER); IPR001557 (PANTHER); IPR016040 (SUPERFAMILY)	F:GO:0016491; F:GO:0016616; P:GO:0019752; P:GO:0055114	F:oxidoreductase activity; F:oxidoreductase activity, acting on the CH-OH group of donors, NAD or NADP as acceptor; P:carboxylic acid metabolic process; P:oxidation-reduction process
XP_023888812.1	thioredoxin H-type	Quercus suber	122	0.96	5e-71	0.89	11	C:GO:0005829; P:GO:0006118; P:GO:0006662; F:GO:0008047; F:GO:0009055; F:GO:0015035; F:GO:0016671; P:GO:0022900; P:GO:0043085; P:GO:0045454; C:GO:0048046	C:cytosol; P:obsolete electron transport; P:glycerol ether metabolic process; F:enzyme activator activity; F:electron transfer activity; F:protein disulfide oxidoreductase activity; F:oxidoreductase activity, acting on a sulfur group of donors, disulfide as acceptor; P:electron transport chain; P:positive regulation of catalytic activity; P:cell redox homeostasis; C:apoplast			PR00421 (PRINTS); IPR012336 (G3DSA:3.40.30.GENE3D); IPR013766 (PFAM); IPR005746 (PANTHER); PTHR10438:SF274 (PANTHER); IPR017937 (PROSITE_PATTERNS); IPR012336 (PROSITE_PROFILES); IPR012336 (SUPERFAMILY)	P:GO:0006662; F:GO:0015035; P:GO:0045454	P:glycerol ether metabolic process; F:protein disulfide oxidoreductase activity; P:cell redox homeostasis
XP_018849005.1	Universal stress protein PHOS32-like	Juglans regia	164	0.98	4e-101	0.86	1	P:GO:0006950	P:response to stress			IPR006015 (PRINTS); IPR014729 (G3DSA:3.40.50.GENE3D); IPR006016 (PFAM); PTHR31964 (PANTHER); PTHR31964:SF23 (PANTHER); SSF52402 (SUPERFAMILY)	P:GO:0006950	P:response to stress
AKQ62666.1	farnesyl pyrophosphate synthase	Betula platyphylla	240	0.91	2e-151	0.92	4	F:GO:0004161; F:GO:0004337; P:GO:0006694; P:GO:0016114	F:dimethylallyltranstransferase activity; F:geranyltranstransferase activity; P:steroid biosynthetic process; P:terpenoid biosynthetic process	EC:2.5.1.10; EC:2.5.1.1	(2E,6E)-farnesyl diphosphate synthase; Dimethylallyltranstransferase	IPR008949 (G3DSA:1.10.600.GENE3D); IPR000092 (PFAM); PTHR11525:SF5 (PANTHER); PTHR11525 (PANTHER); IPR000092 (PROSITE_PATTERNS); IPR008949 (SUPERFAMILY)	P:GO:0008299	P:isoprenoid biosynthetic process
XP_015871028.1	60S ribosomal protein L4	Ziziphus jujuba	429	0.94	0.0	0.9	4	F:GO:0003735; C:GO:0005840; P:GO:0006412; P:GO:0042254	F:structural constituent of ribosome; C:ribosome; P:translation; P:ribosome biogenesis			Coil (COILS); IPR025755 (PFAM); IPR002136 (PFAM); IPR023574 (G3DSA:3.40.1370.GENE3D); PTHR19431 (PANTHER); IPR013000 (PROSITE_PATTERNS); SignalP-TM (SIGNALP_GRAM_POSITIVE); IPR023574 (SUPERFAMILY)	F:GO:0003735; C:GO:0005840; P:GO:0006412	F:structural constituent of ribosome; C:ribosome; P:translation
XP_017252341.1	acetyl-CoA acetyltransferase, cytosolic 1 isoform X2	Daucus carota subsp. sativus	194	0.99	3e-115	0.87	11	F:GO:0003985; P:GO:0006090; P:GO:0006550; P:GO:0006552; P:GO:0006554; P:GO:0006568; P:GO:0006574; P:GO:0006633; P:GO:0018874; P:GO:0042967; P:GO:0046950	F:acetyl-CoA C-acetyltransferase activity; P:pyruvate metabolic process; P:isoleucine catabolic process; P:leucine catabolic process; P:lysine catabolic process; P:tryptophan metabolic process; P:valine catabolic process; P:fatty acid biosynthetic process; P:benzoate metabolic process; P:acyl-carrier-protein biosynthetic process; P:cellular ketone body metabolic process	EC:2.3.1.9	Acetyl-CoA C-acetyltransferase	IPR020616 (PFAM); IPR016039 (G3DSA:3.40.47.GENE3D); IPR016039 (G3DSA:3.40.47.GENE3D); IPR020617 (PFAM); PTHR18919:SF105 (PANTHER); PTHR18919 (PANTHER); IPR020610 (PROSITE_PATTERNS); IPR020613 (PROSITE_PATTERNS); IPR016039 (SUPERFAMILY); IPR016039 (SUPERFAMILY)	F:GO:0003824; P:GO:0008152; F:GO:0016747	F:catalytic activity; P:metabolic process; F:transferase activity, transferring acyl groups other than amino-acyl groups
XP_023876960.1	thiamine thiazole synthase, chloroplastic	Quercus suber	229	1	5e-143	0.9	14	C:GO:0005739; C:GO:0005829; P:GO:0006974; F:GO:0008270; P:GO:0009228; P:GO:0009409; C:GO:0009570; C:GO:0009579; C:GO:0009941; C:GO:0010319; F:GO:0016491; F:GO:0042803; P:GO:0052837; P:GO:0055114	C:mitochondrion; C:cytosol; P:cellular response to DNA damage stimulus; F:zinc ion binding; P:thiamine biosynthetic process; P:response to cold; C:chloroplast stroma; C:thylakoid; C:chloroplast envelope; C:stromule; F:oxidoreductase activity; F:protein homodimerization activity; P:thiazole biosynthetic process; P:oxidation-reduction process			IPR002922 (TIGRFAM); PF01946 (PFAM); IPR023753 (G3DSA:3.50.50.GENE3D); PTHR10617:SF115 (PANTHER); PTHR10617 (PANTHER); IPR023753 (SUPERFAMILY)	F:GO:0016491; P:GO:0055114	F:oxidoreductase activity; P:oxidation-reduction process
EOY07555.1	Heat shock cognate protein 70-1 isoform 2	Theobroma cacao	217	1	1e-152	0.98	2	F:GO:0005524; P:GO:0006950	F:ATP binding; P:response to stress			IPR013126 (PRINTS); G3DSA:3.30.420.40 (GENE3D); IPR029047 (G3DSA:2.60.34.GENE3D); IPR013126 (PFAM); G3DSA:3.90.640.10 (GENE3D); PTHR19375 (PANTHER); PTHR19375:SF232 (PANTHER); IPR018181 (PROSITE_PATTERNS); SSF53067 (SUPERFAMILY); IPR029047 (SUPERFAMILY)	no GO terms	no GO terms
XP_015896184.1	Thaumatin-like protein 1	Ziziphus jujuba	254	0.87	1e-143	0.87	2	P:GO:0009816; P:GO:0009817	P:defense response to bacterium, incompatible interaction; P:defense response to fungus, incompatible interaction			IPR001938 (PRINTS); IPR001938 (SMART); IPR001938 (PIRSF); IPR001938 (G3DSA:2.60.110.GENE3D); IPR001938 (PFAM); IPR001938 (PANTHER); PTHR31048:SF19 (PANTHER); IPR017949 (PROSITE_PATTERNS); NON_CYTOPLASMIC_DOMAIN (PHOBIUS); SIGNAL_PEPTIDE_N_REGION (PHOBIUS); SIGNAL_PEPTIDE (PHOBIUS); SIGNAL_PEPTIDE_C_REGION (PHOBIUS); SIGNAL_PEPTIDE_H_REGION (PHOBIUS); IPR001938 (PROSITE_PROFILES); SignalP-TM (SIGN…	no GO terms	no GO terms
XP_012484748.1	60S ribosomal protein L11	Gossypium raimondii	207	0.86	3e-127	0.99	5	F:GO:0003735; C:GO:0005840; P:GO:0006412; F:GO:0019843; P:GO:0042254	F:structural constituent of ribosome; C:ribosome; P:translation; F:rRNA binding; P:ribosome biogenesis			IPR022803 (G3DSA:3.30.1440.GENE3D); IPR002132 (PIRSF); IPR031309 (PFAM); IPR031310 (PFAM); PTHR11994:SF14 (PANTHER); PTHR11994 (PANTHER); IPR020929 (PROSITE_PATTERNS); SIGNAL_PEPTIDE_C_REGION (PHOBIUS); NON_CYTOPLASMIC_DOMAIN (PHOBIUS); SIGNAL_PEPTIDE (PHOBIUS); SIGNAL_PEPTIDE_N_REGION (PHOBIUS); SIGNAL_PEPTIDE_H_REGION (PHOBIUS); SignalP-noTM (SIGNALP_EUK); IPR022803 (SUPERFAMILY)	F:GO:0003735; C:GO:0005622; C:GO:0005840; P:GO:0006412	F:structural constituent of ribosome; C:intracellular; C:ribosome; P:translation
XP_018835464.1	glutathione S-transferase-like	Juglans regia	234	0.91	2e-127	0.79	2	F:GO:0005515; F:GO:0016740	F:protein binding; F:transferase activity			IPR010987 (G3DSA:1.20.1050.GENE3D); IPR004045 (PFAM); IPR004046 (PFAM); IPR012336 (G3DSA:3.40.30.GENE3D); PTHR11260 (PANTHER); PTHR11260:SF201 (PANTHER); SIGNAL_PEPTIDE_C_REGION (PHOBIUS); NON_CYTOPLASMIC_DOMAIN (PHOBIUS); SIGNAL_PEPTIDE_N_REGION (PHOBIUS); SIGNAL_PEPTIDE (PHOBIUS); SIGNAL_PEPTIDE_H_REGION (PHOBIUS); IPR010987 (PROSITE_PROFILES); IPR004045 (PROSITE_PROFILES); SignalP-TM (SIGNALP_…	F:GO:0005515	F:protein binding
XP_021674035.1	outer envelope pore protein 16, chloroplastic	Hevea brasiliensis	153	0.95	1e-77	0.73	13	P:GO:0003333; C:GO:0005773; P:GO:0009409; P:GO:0009611; C:GO:0009707; P:GO:0009744; P:GO:0009749; P:GO:0009753; F:GO:0015171; F:GO:0015450; C:GO:0016021; P:GO:0042742; P:GO:0045037	P:amino acid transmembrane transport; C:vacuole; P:response to cold; P:response to wounding; C:chloroplast outer membrane; P:response to sucrose; P:response to glucose; P:response to jasmonic acid; F:amino acid transmembrane transporter activity; F:P-P-bond-hydrolysis-driven protein transmembrane transporter activity; C:integral component of membrane; P:defense response to bacterium; P:protein im…			IPR003397 (PFAM); PTHR15371:SF2 (PANTHER); PTHR15371 (PANTHER)	no GO terms	no GO terms
XP_012089770.1	macrophage migration inhibitory factor homolog isoform X2	Jatropha curcas	115	1	2e-74	0.95	3	P:GO:0006558; P:GO:0006570; F:GO:0050178	P:L-phenylalanine metabolic process; P:tyrosine metabolic process; F:phenylpyruvate tautomerase activity	EC:5.3.2.1	Phenylpyruvate tautomerase	IPR001398 (PFAM); G3DSA:3.30.429.10 (GENE3D); PTHR11954:SF20 (PANTHER); IPR001398 (PANTHER); IPR001398 (PRODOM); IPR014347 (SUPERFAMILY)	no GO terms	no GO terms
XP_006432413.1	60S acidic ribosomal P3	Citrus clementina	120	1	1e-37	0.76	5	F:GO:0003735; C:GO:0005634; P:GO:0006414; C:GO:0022626; P:GO:0042254	F:structural constituent of ribosome; C:nucleus; P:translational elongation; C:cytosolic ribosome; P:ribosome biogenesis			PF00428 (PFAM)	no GO terms	no GO terms
XP_021649588.1	14-3-3-like protein GF14 kappa	Hevea brasiliensis	221	0.99	6e-149	0.92	9	C:GO:0005634; C:GO:0005829; C:GO:0005886; C:GO:0009505; C:GO:0009507; P:GO:0009742; F:GO:0019904; P:GO:0042742; P:GO:0046686	C:nucleus; C:cytosol; C:plasma membrane; C:plant-type cell wall; C:chloroplast; P:brassinosteroid mediated signaling pathway; F:protein domain specific binding; P:defense response to bacterium; P:response to cadmium ion			IPR000308 (PRINTS); IPR023410 (SMART); IPR023410 (PFAM); IPR000308 (PIRSF); G3DSA:1.20.190.20 (GENE3D); PTHR18860:SF27 (PANTHER); IPR000308 (PANTHER); IPR023409 (PROSITE_PATTERNS); IPR023410 (SUPERFAMILY)	F:GO:0019904	F:protein domain specific binding
XP_018808145.1	uncharacterized protein LOC108981433 isoform X2	Juglans regia	192	1	1e-89	0.67						IPR012336 (G3DSA:3.40.30.GENE3D); PTHR33875:SF2 (PANTHER); PTHR33875 (PANTHER); SIGNAL_PEPTIDE_H_REGION (PHOBIUS); SIGNAL_PEPTIDE_C_REGION (PHOBIUS); NON_CYTOPLASMIC_DOMAIN (PHOBIUS); SIGNAL_PEPTIDE (PHOBIUS); SIGNAL_PEPTIDE_N_REGION (PHOBIUS); SignalP-noTM (SIGNALP_EUK); SignalP-TM (SIGNALP_GRAM_POSITIVE); IPR012336 (SUPERFAMILY)	no GO terms	no GO terms
XP_018848154.1	thioredoxin Y1, Chloroplastic-like	Juglans regia	173	0.99	3e-90	0.8	5	P:GO:0006118; P:GO:0006662; F:GO:0009055; F:GO:0015035; P:GO:0045454	P:obsolete electron transport; P:glycerol ether metabolic process; F:electron transfer activity; F:protein disulfide oxidoreductase activity; P:cell redox homeostasis			PR00421 (PRINTS); IPR013766 (PFAM); IPR005746 (TIGRFAM); IPR012336 (G3DSA:3.40.30.GENE3D); IPR005746 (PANTHER); PTHR10438:SF280 (PANTHER); IPR017937 (PROSITE_PATTERNS); IPR012336 (PROSITE_PROFILES); IPR012336 (SUPERFAMILY)	P:GO:0006662; F:GO:0015035; P:GO:0045454	P:glycerol ether metabolic process; F:protein disulfide oxidoreductase activity; P:cell redox homeostasis
XP_018850349.1	Temperature-induced lipocalin-1	Juglans regia	204	0.9	2e-122	0.92	2	F:GO:0005215; P:GO:0006810	F:transporter activity; P:transport			IPR002446 (PRINTS); IPR022271 (PIRSF); IPR012674 (G3DSA:2.40.128.GENE3D); IPR000566 (PFAM); PTHR10612:SF19 (PANTHER); PTHR10612 (PANTHER); IPR022272 (PROSITE_PATTERNS); IPR011038 (SUPERFAMILY)	F:GO:0005215	F:transporter activity
EOY18684.1	Adenosine kinase 2	Theobroma cacao	368	0.92	0.0	0.9	12	F:GO:0004001; F:GO:0005507; C:GO:0005886; P:GO:0006144; P:GO:0006166; P:GO:0006167; C:GO:0009507; P:GO:0016310; F:GO:0016773; P:GO:0046686; C:GO:0048046; P:GO:0080094	F:adenosine kinase activity; F:copper ion binding; C:plasma membrane; P:purine nucleobase metabolic process; P:purine ribonucleoside salvage; P:AMP biosynthetic process; C:chloroplast; P:phosphorylation; F:phosphotransferase activity, alcohol group as acceptor; P:response to cadmium ion; C:apoplast; P:response to trehalose-6-phosphate	EC:2.7.1.20	Adenosine kinase	IPR001805 (PRINTS); IPR029056 (G3DSA:3.40.1190.GENE3D); IPR011611 (PFAM); G3DSA:3.30.1110.10 (GENE3D); IPR001805 (PTHR10584:PANTHER); PTHR10584 (PANTHER); IPR002173 (PROSITE_PATTERNS); IPR029056 (SUPERFAMILY)	F:GO:0004001; P:GO:0006166; F:GO:0016773	F:adenosine kinase activity; P:purine ribonucleoside salvage; F:phosphotransferase activity, alcohol group as acceptor
XP_015888021.1	40S ribosomal protein S16-like	Ziziphus jujuba	150	0.98	6e-99	0.99	8	F:GO:0003735; C:GO:0005618; C:GO:0005730; P:GO:0006412; C:GO:0009507; C:GO:0016020; C:GO:0022626; P:GO:0042254	F:structural constituent of ribosome; C:cell wall; C:nucleolus; P:translation; C:chloroplast; C:membrane; C:cytosolic ribosome; P:ribosome biogenesis			IPR000754 (PFAM); IPR014721 (G3DSA:3.30.230.GENE3D); IPR000754 (PANTHER); PTHR21569:SF6 (PANTHER); IPR020574 (PROSITE_PATTERNS); IPR020568 (SUPERFAMILY)	F:GO:0003735; C:GO:0005840; P:GO:0006412	F:structural constituent of ribosome; C:ribosome; P:translation
XP_018848120.1	peroxidase 12-like	Juglans regia	355	0.98	0.0	0.76	9	F:GO:0004601; C:GO:0005773; P:GO:0006804; P:GO:0006979; C:GO:0009505; C:GO:0016020; F:GO:0020037; F:GO:0046872; P:GO:0055114	F:peroxidase activity; C:vacuole; P:obsolete peroxidase reaction; P:response to oxidative stress; C:plant-type cell wall; C:membrane; F:heme binding; F:metal ion binding; P:oxidation-reduction process	EC:1.11.1.7	Peroxidase	IPR000823 (PRINTS); IPR002016 (PRINTS); G3DSA:1.10.420.10 (GENE3D); IPR002016 (PFAM); G3DSA:1.10.520.10 (GENE3D); PTHR31235 (PANTHER); PTHR31235:SF12 (PANTHER); IPR019794 (PROSITE_PATTERNS); IPR019793 (PROSITE_PATTERNS); SIGNAL_PEPTIDE (PHOBIUS); SIGNAL_PEPTIDE_C_REGION (PHOBIUS); NON_CYTOPLASMIC_DOMAIN (PHOBIUS); SIGNAL_PEPTIDE_H_REGION (PHOBIUS); SIGNAL_PEPTIDE_N_REGION (PHOBIUS); IPR002016 (PR…	F:GO:0004601; P:GO:0006979; F:GO:0020037; P:GO:0055114	F:peroxidase activity; P:response to oxidative stress; F:heme binding; P:oxidation-reduction process
AJD14835.1	glutamine synthetase	Boehmeria nivea	356	1	0.0	0.93	6	F:GO:0004356; F:GO:0005524; C:GO:0005737; P:GO:0006542; P:GO:0009252; P:GO:0009399	F:glutamate-ammonia ligase activity; F:ATP binding; C:cytoplasm; P:glutamine biosynthetic process; P:peptidoglycan biosynthetic process; P:nitrogen fixation	EC:6.3.1.2	Glutamine synthetase	IPR014746 (G3DSA:3.30.590.GENE3D); IPR008146 (PFAM); IPR008147 (PFAM); IPR008147 (G3DSA:3.10.20.GENE3D); PTHR20852 (PANTHER); PTHR20852:SF59 (PANTHER); IPR027302 (PROSITE_PATTERNS); IPR027303 (PROSITE_PATTERNS); IPR008147 (SUPERFAMILY); SSF55931 (SUPERFAMILY)	F:GO:0003824; F:GO:0004356; P:GO:0006542; P:GO:0006807	F:catalytic activity; F:glutamate-ammonia ligase activity; P:glutamine biosynthetic process; P:nitrogen compound metabolic process
KHG09608.1	V-type proton ATPase catalytic subunit A	Gossypium arboreum	173	1	4e-118	0.97	6	F:GO:0005524; P:GO:0006119; P:GO:0015991; C:GO:0033180; P:GO:0046034; F:GO:0046961	F:ATP binding; P:oxidative phosphorylation; P:ATP hydrolysis coupled proton transport; C:proton-transporting V-type ATPase, V1 domain; P:ATP metabolic process; F:proton-transporting ATPase activity, rotational mechanism			IPR027417 (G3DSA:3.40.50.GENE3D); IPR004100 (PFAM); IPR023366 (G3DSA:2.40.30.GENE3D); IPR031686 (PFAM); PTHR15184 (PANTHER); PTHR15184:SF7 (PANTHER); IPR004100 (SUPERFAMILY)	P:GO:0015992; P:GO:0046034	P:proton transport; P:ATP metabolic process
XP_010526891.1	probable aquaporin PIP2-8	Terenaya hassleriana	286	1	7e-179	0.87	7	F:GO:0005215; C:GO:0005634; C:GO:0005773; P:GO:0006810; P:GO:0009737; C:GO:0016021; C:GO:0046658	F:transporter activity; C:nucleus; C:vacuole; P:transport; P:response to abscisic acid; C:integral component of membrane; C:anchored component of plasma membrane			IPR000425 (PRINTS); IPR023271 (G3DSA:1.20.1080.GENE3D); IPR000425 (PFAM); IPR000425 (TIGRFAM); IPR000425 (PANTHER); PTHR19139:SF152 (PANTHER); IPR022357 (PROSITE_PATTERNS); NON_CYTOPLASMIC_DOMAIN (PHOBIUS); CYTOPLASMIC_DOMAIN (PHOBIUS); NON_CYTOPLASMIC_DOMAIN (PHOBIUS); TRANSMEMBRANE (PHOBIUS); TRANSMEMBRANE (PHOBIUS); CYTOPLASMIC_DOMAIN (PHOBIUS); TRANSMEMBRANE (PHOBIUS); CYTOPLASMIC_DOMAIN (PHO…	F:GO:0005215; P:GO:0006810; C:GO:0016020	F:transporter activity; P:transport; C:membrane
XP_015882430.1	Peptide methionine sulfoxide reductase-like	Ziziphus jujuba	192	0.97	7e-123	0.87	5	P:GO:0006464; P:GO:0006979; F:GO:0008113; P:GO:0030091; P:GO:0055114	P:cellular protein modification process; P:response to oxidative stress; F:peptide-methionine (S)-S-oxide reductase activity; P:protein repair; P:oxidation-reduction process	EC:1.8.4; EC:1.8.4.11	Acting on a sulfur group of donors; Peptide-methionine (S)-S-oxide reductase	Coil (COILS); IPR002569 (G3DSA:3.30.1060.GENE3D); IPR002569 (PFAM); IPR002569 (TIGRFAM); PTHR10173:SF41 (PANTHER); IPR028427 (PANTHER); IPR002569 (SUPERFAMILY)	P:GO:0006979; F:GO:0008113; F:GO:0016671; P:GO:0030091; P:GO:0055114	P:response to oxidative stress; F:peptide-methionine (S)-S-oxide reductase activity; F:oxidoreductase activity, acting on a sulfur group of donors, disulfide as acceptor; P:protein repair; P:oxidation-reduction process
XP_018808212.1	Malate dehydrogenase-like	Juglans regia	356	0.93	0.0	0.96	6	P:GO:0006090; P:GO:0006108; P:GO:0019643; F:GO:0030060; P:GO:0044262; P:GO:0046487	P:pyruvate metabolic process; P:malate metabolic process; P:reductive tricarboxylic acid cycle; F:L-malate dehydrogenase activity; P:cellular carbohydrate metabolic process; P:glyoxylate metabolic process	EC:1.1.1.37	Malate dehydrogenase	IPR001557 (PIRSF); G3DSA:3.40.50.720 (GENE3D); IPR011274 (TIGRFAM); IPR010945 (TIGRFAM); IPR015955 (G3DSA:3.90.110.GENE3D); IPR001236 (PFAM); IPR022383 (PFAM); PTHR23382:SF7 (PANTHER); IPR010945 (PANTHER); IPR001252 (PROSITE_PATTERNS); IPR015955 (SUPERFAMILY); IPR016040 (SUPERFAMILY)	F:GO:0003824; P:GO:0005975; P:GO:0006108; F:GO:0016491; F:GO:0016615; F:GO:0016616; P:GO:0019752; F:GO:0030060; P:GO:0055114	F:catalytic activity; P:carbohydrate metabolic process; P:malate metabolic process; F:oxidoreductase activity; F:malate dehydrogenase activity; F:oxidoreductase activity, acting on the CH-OH group of donors, NAD or NADP as acceptor; P:carboxylic acid metabolic process; F:L-malate dehydrogenase activity; P:oxidation-reduction process
XP_018833617.1	patellin-3-like	Juglans regia	454	0.89	0.0	0.78	4	F:GO:0005215; C:GO:0005622; P:GO:0006810; C:GO:0016021	F:transporter activity; C:intracellular; P:transport; C:integral component of membrane			IPR001071 (PRINTS); IPR011074 (SMART); IPR001251 (SMART); IPR011074 (PFAM); IPR001251 (G3DSA:3.40.525.GENE3D); IPR001251 (PFAM); PTHR23324:SF67 (PANTHER); PTHR23324 (PANTHER); PTHR23324:SF67 (PANTHER); PTHR23324 (PANTHER); IPR009038 (PROSITE_PROFILES); IPR001251 (PROSITE_PROFILES); IPR001251 (SUPERFAMILY); IPR011074 (SUPERFAMILY); IPR009038 (SUPERFAMILY)	F:GO:0005215; C:GO:0005622; P:GO:0006810; C:GO:0016021	F:transporter activity; C:intracellular; P:transport; C:integral component of membrane
XP_018822554.1	probable fructokinase-4	Juglans regia	331	0.99	0.0	0.89	4	F:GO:0004747; P:GO:0006014; P:GO:0006098; P:GO:0016310	F:ribokinase activity; P:D-ribose metabolic process; P:pentose-phosphate shunt; P:phosphorylation	EC:2.7.1.15	Ribokinase	IPR002139 (PRINTS); IPR011611 (PFAM); IPR029056 (G3DSA:3.40.1190.GENE3D); PTHR10584:SF168 (PANTHER); PTHR10584 (PANTHER); IPR002173 (PROSITE_PATTERNS); IPR002173 (PROSITE_PATTERNS); IPR029056 (SUPERFAMILY)	F:GO:0004747; P:GO:0006014; F:GO:0016773	F:ribokinase activity; P:D-ribose metabolic process; F:phosphotransferase activity, alcohol group as acceptor
XP_023909159.1	L-ascorbate peroxidase, cytosolic-like	Quercus suber	250	1	1e-171	0.92	14	C:GO:0005618; C:GO:0005886; P:GO:0006804; P:GO:0009408; C:GO:0009570; P:GO:0009651; P:GO:0009793; F:GO:0016688; P:GO:0019852; F:GO:0020037; P:GO:0042744; P:GO:0046686; F:GO:0046872; P:GO:0055114	C:cell wall; C:plasma membrane; P:obsolete peroxidase reaction; P:response to heat; C:chloroplast stroma; P:response to salt stress; P:embryo development ending in seed dormancy; F:L-ascorbate peroxidase activity; P:L-ascorbic acid metabolic process; F:heme binding; P:hydrogen peroxide catabolic process; P:response to cadmium ion; F:metal ion binding; P:oxidation-reduction process	EC:1.11.1.11	L-ascorbate peroxidase	Coil (COILS); IPR002016 (PRINTS); IPR002207 (PRINTS); IPR002016 (PFAM); G3DSA:1.10.420.10 (GENE3D); G3DSA:1.10.520.10 (GENE3D); PTHR31356:SF10 (PANTHER); PTHR31356 (PANTHER); IPR019794 (PROSITE_PATTERNS); IPR019793 (PROSITE_PATTERNS); IPR002016 (PROSITE_PROFILES); IPR010255 (SUPERFAMILY)	F:GO:0004601; P:GO:0006979; F:GO:0020037; P:GO:0055114	F:peroxidase activity; P:response to oxidative stress; F:heme binding; P:oxidation-reduction process
XP_018820939.1	60S ribosomal L14-1	Juglans regia	134	1	6e-87	0.97	4	F:GO:0003735; C:GO:0005840; P:GO:0006412; P:GO:0042254	F:structural constituent of ribosome; C:ribosome; P:translation; P:ribosome biogenesis			IPR014722 (G3DSA:2.30.30.GENE3D); IPR002784 (PFAM); PTHR11127:SF3 (PANTHER); PTHR11127 (PANTHER); IPR008991 (SUPERFAMILY)	F:GO:0003735; C:GO:0005622; C:GO:0005840; P:GO:0006412	F:structural constituent of ribosome; C:intracellular; C:ribosome; P:translation
XP_021607048.1	adenosylhomocysteinase	Manihot esculenta	340	0.99	0.0	0.96	3	F:GO:0004013; P:GO:0006555; P:GO:0006730	F:adenosylhomocysteinase activity; P:methionine metabolic process; P:one-carbon metabolic process	EC:3.3.1.1	Adenosylhomocysteinase	IPR000043 (SMART); IPR015878 (SMART); G3DSA:3.40.50.1480 (GENE3D); IPR000043 (PFAM); G3DSA:3.40.50.720 (GENE3D); IPR015878 (PFAM); G3DSA:3.40.50.1480 (GENE3D); IPR000043 (PANTHER); IPR020082 (PROSITE_PATTERNS); IPR016040 (SUPERFAMILY); SSF52283 (SUPERFAMILY)	F:GO:0004013; P:GO:0006730	F:adenosylhomocysteinase activity; P:one-carbon metabolic process
XP_018844175.1	peptidyl-prolyl cis-trans isomerase FKBP15-1	Juglans regia	152	1	7e-93	0.86	4	P:GO:0000413; F:GO:0003755; C:GO:0005773; P:GO:0006457	P:protein peptidyl-prolyl isomerization; F:peptidyl-prolyl cis-trans isomerase activity; C:vacuole; P:protein folding	EC:5.2.1.8	Peptidylprolyl isomerase	IPR001179 (PFAM); G3DSA:3.10.50.40 (GENE3D); IPR023566 (PANTHER); PTHR10516:SF293 (PANTHER); SIGNAL_PEPTIDE_N_REGION (PHOBIUS); SIGNAL_PEPTIDE_C_REGION (PHOBIUS); SIGNAL_PEPTIDE_H_REGION (PHOBIUS); SIGNAL_PEPTIDE (PHOBIUS); NON_CYTOPLASMIC_DOMAIN (PHOBIUS); IPR001179 (PROSITE_PROFILES); SignalP-TM (SIGNALP_GRAM_POSITIVE); SignalP-noTM (SIGNALP_EUK); SignalP-TM (SIGNALP_GRAM_NEGATIVE); SSF54534 (S…	P:GO:0006457	P:protein folding
XP_011003162.1	ubiquitin 40S ribosomal S27a-like	Populus euphratica	156	1	1e-110	0.99	5	F:GO:0003735; F:GO:0005515; P:GO:0006412; C:GO:0022627; P:GO:0042254	F:structural constituent of ribosome; F:protein binding; P:translation; C:cytosolic small ribosomal subunit; P:ribosome biogenesis			IPR019956 (PRINTS); IPR000626 (SMART); G3DSA:3.10.20.90 (GENE3D); IPR002906 (PFAM); IPR000626 (PFAM); PTHR10666 (PANTHER); IPR019954 (PROSITE_PATTERNS); IPR000626 (PROSITE_PROFILES); IPR011332 (SUPERFAMILY); IPR029071 (SUPERFAMILY)	F:GO:0003735; F:GO:0005515; C:GO:0005840; P:GO:0006412	F:structural constituent of ribosome; F:protein binding; C:ribosome; P:translation
XP_008375074.1	nascent polypeptide-associated complex subunit beta-like [Malus domestica]	Malus domestica	160	0.97	5e-99	0.92						IPR002715 (PFAM); PTHR10351 (PANTHER); PTHR10351:SF50 (PANTHER); IPR002715 (PROSITE_PROFILES)	no GO terms	no GO terms
XP_018839819.1	probable ATP synthase 24 kDa subunit, mitochondrial	Juglans regia	240	1	4e-154	0.91	10	F:GO:0005507; C:GO:0005730; C:GO:0005753; P:GO:0006511; F:GO:0008270; P:GO:0009555; P:GO:0009853; F:GO:0050897; P:GO:0051788; P:GO:0080129	F:copper ion binding; C:nucleolus; C:mitochondrial proton-transporting ATP synthase complex; P:ubiquitin-dependent protein catabolic process; F:zinc ion binding; P:pollen development; P:photorespiration; F:cobalt ion binding; P:response to misfolded protein; P:proteasome core complex assembly			Coil (COILS); IPR031432 (PFAM); PTHR36013 (PANTHER)	P:GO:0009555	P:pollen development
XP_018813683.1	60S ribosomal protein L10a-like	Juglans regia	216	0.99	1e-153	0.98	9	F:GO:0003723; F:GO:0003735; C:GO:0005730; C:GO:0005886; P:GO:0006412; P:GO:0009955; C:GO:0022625; P:GO:0042254; P:GO:0048569	F:RNA binding; F:structural constituent of ribosome; C:nucleolus; C:plasma membrane; P:translation; P:adaxial/abaxial pattern specification; C:cytosolic large ribosomal subunit; P:ribosome biogenesis; P:post-embryonic animal organ development			IPR016095 (G3DSA:3.40.50.GENE3D); IPR016094 (G3DSA:3.30.190.GENE3D); IPR028364 (PFAM); IPR002143 (PIRSF); PTHR23105:SF48 (PANTHER); PTHR23105 (PANTHER); IPR023673 (PROSITE_PATTERNS); IPR023674 (SUPERFAMILY)	F:GO:0003723; F:GO:0003735; P:GO:0006412; C:GO:0015934	F:RNA binding; F:structural constituent of ribosome; P:translation; C:large ribosomal subunit
XP_018836009.1	Probable histone H2B.1	Juglans regia	175	0.84	4e-96	0.98	5	C:GO:0000786; F:GO:0003677; C:GO:0005634; P:GO:0006334; F:GO:0046982	C:nucleosome; F:DNA binding; C:nucleus; P:nucleosome assembly; F:protein heterodimerization activity			IPR000558 (PRINTS); IPR000558 (SMART); IPR009072 (G3DSA:1.10.20.GENE3D); IPR007125 (PFAM); IPR000558 (PANTHER); IPR000558 (PROSITE_PATTERNS); SignalP-TM (SIGNALP_GRAM_POSITIVE); IPR009072 (SUPERFAMILY)	C:GO:0000786; F:GO:0003677; F:GO:0046982	C:nucleosome; F:DNA binding; F:protein heterodimerization activity
XP_008437399.1	luminal-binding 5	Cucumis melo	394	0.99	0.0	0.97	2	F:GO:0005524; P:GO:0006950	F:ATP binding; P:response to stress			Coil (COILS); Coil (COILS); Coil (COILS); Coil (COILS); IPR013126 (PRINTS); IPR029047 (G3DSA:2.60.34.GENE3D); IPR029048 (G3DSA:1.20.1270.GENE3D); G3DSA:3.90.640.10 (GENE3D); IPR013126 (PFAM); G3DSA:3.30.420.40 (GENE3D); PTHR19375 (PANTHER); PTHR19375:SF228 (PANTHER); IPR018181 (PROSITE_PATTERNS); IPR029047 (SUPERFAMILY); SSF53067 (SUPERFAMILY); IPR029048 (SUPERFAMILY)	no GO terms	no GO terms
CAB90047.1	ATP synthase beta subunit	Casuarina equietifolia	384	1	0.0	0.99	6	F:GO:0005524; C:GO:0009535; P:GO:0015986; P:GO:0015991; C:GO:0045261; F:GO:0046933	F:ATP binding; C:chloroplast thylakoid membrane; P:ATP synthesis coupled proton transport; P:ATP hydrolysis coupled proton transport; C:proton-transporting ATP synthase complex, catalytic core F(1); F:proton-transporting ATP synthase activity, rotational mechanism			IPR003593 (SMART); IPR027417 (G3DSA:3.40.50.GENE3D); IPR024034 (G3DSA:1.10.1140.GENE3D); IPR000194 (PFAM); IPR005722 (TIGRFAM); IPR000793 (PFAM); PTHR15184:SF43 (PANTHER); PTHR15184 (PANTHER); IPR020003 (PROSITE_PATTERNS); IPR005722 (HAMAP); IPR027417 (SUPERFAMILY); IPR000793 (SUPERFAMILY)	F:GO:0005524; P:GO:0015986; P:GO:0015991; C:GO:0033178; F:GO:0042626; F:GO:0046933	F:ATP binding; P:ATP synthesis coupled proton transport; P:ATP hydrolysis coupled proton transport; C:proton-transporting two-sector ATPase complex, catalytic domain; F:ATPase activity, coupled to transmembrane movement of substances; F:proton-transporting ATP synthase activity, rotational mechanism
ARD03543.1	ATP synthase CF1 beta Subunit	Rubus fockeanus	229	1	2e-156	0.97	9	F:GO:0005524; C:GO:0005886; C:GO:0009535; P:GO:0015991; C:GO:0016021; P:GO:0042777; C:GO:0045261; C:GO:0045263; F:GO:0046933	F:ATP binding; C:plasma membrane; C:chloroplast thylakoid membrane; P:ATP hydrolysis coupled proton transport; C:integral component of membrane; P:plasma membrane ATP synthesis coupled proton transport; C:proton-transporting ATP synthase complex, catalytic core F(1); C:proton-transporting ATP synthase complex, coupling factor F(o); F:proton-transporting ATP synthase activity, rotational mechanism			IPR004100 (PFAM); IPR027417 (G3DSA:3.40.50.GENE3D); IPR000194 (PFAM); G3DSA:2.40.10.170 (GENE3D); PTHR15184 (PANTHER); PTHR15184:SF43 (PANTHER); IPR004100 (SUPERFAMILY); IPR027417 (SUPERFAMILY)	F:GO:0005524; P:GO:0015992; P:GO:0046034	F:ATP binding; P:proton transport; P:ATP metabolic process
PON46002.1	germin	Parasponia andersonii	223	0.99	5e-122	0.8	6	C:GO:0005576; C:GO:0005618; P:GO:0009651; F:GO:0030145; C:GO:0031012; F:GO:0045735	C:extracellular region; C:cell wall; P:response to salt stress; F:manganese ion binding; C:extracellular matrix; F:nutrient reservoir activity			IPR001929 (PRINTS); IPR006045 (SMART); IPR014710 (G3DSA:2.60.120.GENE3D); IPR006045 (PFAM); PTHR31238 (PANTHER); PTHR31238:SF42 (PANTHER); IPR019780 (PROSITE_PATTERNS); NON_CYTOPLASMIC_DOMAIN (PHOBIUS); SIGNAL_PEPTIDE (PHOBIUS); SIGNAL_PEPTIDE_C_REGION (PHOBIUS); SIGNAL_PEPTIDE_N_REGION (PHOBIUS); SIGNAL_PEPTIDE_H_REGION (PHOBIUS); SignalP-noTM (SIGNALP_GRAM_NEGATIVE); SignalP-TM (SIGNALP_GRAM_PO…	F:GO:0030145; F:GO:0045735	F:manganese ion binding; F:nutrient reservoir activity
XP_013704217.1	V-type proton ATPase catalytic subunit A-like	Brassica napus	232	1	8e-162	0.94	6	F:GO:0005524; P:GO:0006119; P:GO:0015991; C:GO:0033180; P:GO:0046034; F:GO:0046961	F:ATP binding; P:oxidative phosphorylation; P:ATP hydrolysis coupled proton transport; C:proton-transporting V-type ATPase, V1 domain; P:ATP metabolic process; F:proton-transporting ATPase activity, rotational mechanism			IPR000793 (PFAM); IPR027417 (G3DSA:3.40.50.GENE3D); IPR024034 (G3DSA:1.10.1140.GENE3D); IPR000194 (PFAM); PTHR15184:SF7 (PANTHER); PTHR15184 (PANTHER); IPR020003 (PROSITE_PATTERNS); IPR027417 (SUPERFAMILY); IPR000793 (SUPERFAMILY)	F:GO:0005524; P:GO:0015991; C:GO:0033178; F:GO:0042626	F:ATP binding; P:ATP hydrolysis coupled proton transport; C:proton-transporting two-sector ATPase complex, catalytic domain; F:ATPase activity, coupled to transmembrane movement of substances
XP_023512756.1	elongation factor 2 isoform X1	Cucurbita pepo Subsp pepo	360	1	0.0	0.98	12	F:GO:0003746; F:GO:0003924; F:GO:0005507; F:GO:0005525; C:GO:0005730; C:GO:0005829; C:GO:0005840; C:GO:0005886; P:GO:0006184; P:GO:0006448; P:GO:0009409; C:GO:0009507	F:translation elongation factor activity; F:GTPase activity; F:copper ion binding; F:GTP binding; C:nucleolus; C:cytosol; C:ribosome; C:plasma membrane; P:obsolete GTP catabolic process; P:regulation of translational elongation; P:response to cold; C:chloroplast			IPR000640 (SMART); IPR005517 (SMART); IPR000640 (PFAM); IPR014721 (G3DSA:3.30.230.GENE3D); IPR000640 (G3DSA:3.30.70.GENE3D); G3DSA:3.30.70.870 (GENE3D); IPR005517 (PFAM); IPR009022 (PFAM); PTHR23115 (PANTHER); PTHR23115 (PANTHER); PTHR23115:SF136 (PANTHER); PTHR23115:SF136 (PANTHER); IPR009022 (SUPERFAMILY); IPR009022 (SUPERFAMILY); IPR020568 (SUPERFAMILY)	F:GO:0005525	F:GTP binding
XP_023922584.1	peroxidase 73-like	Quercus suber	212	1	7e-133	0.85	6	F:GO:0004601; P:GO:0006804; P:GO:0006979; F:GO:0020037; F:GO:0046872; P:GO:0055114	F:peroxidase activity; P:obsolete peroxidase reaction; P:response to oxidative stress; F:heme binding; F:metal ion binding; P:oxidation-reduction process	EC:1.11.1.7	Peroxidase	IPR000823 (PRINTS); IPR002016 (PRINTS); IPR002016 (PFAM); G3DSA:1.10.520.10 (GENE3D); PTHR31517 (PANTHER); PTHR31517:SF3 (PANTHER); IPR019793 (PROSITE_PATTERNS); IPR019794 (PROSITE_PATTERNS); SIGNAL_PEPTIDE_C_REGION (PHOBIUS); SIGNAL_PEPTIDE_H_REGION (PHOBIUS); SIGNAL_PEPTIDE (PHOBIUS); NON_CYTOPLASMIC_DOMAIN (PHOBIUS); SIGNAL_PEPTIDE_N_REGION (PHOBIUS); IPR002016 (PROSITE_PROFILES); SignalP-noTM…	F:GO:0004601; P:GO:0006979; F:GO:0020037; P:GO:0055114	F:peroxidase activity; P:response to oxidative stress; F:heme binding; P:oxidation-reduction process
XP_015935785.1	60S ribosomal protein L12	Arachis duranensis	166	1	9e-113	0.98	4	F:GO:0003735; C:GO:0005840; P:GO:0006412; P:GO:0042254	F:structural constituent of ribosome; C:ribosome; P:translation; P:ribosome biogenesis			IPR000911 (SMART); IPR020783 (PFAM); IPR020783 (G3DSA:1.10.10.GENE3D); IPR020784 (G3DSA:3.30.1550.GENE3D); IPR020784 (PFAM); PTHR11661:SF6 (PANTHER); IPR000911 (PANTHER); IPR020785 (PROSITE_PATTERNS); IPR020784 (SUPERFAMILY); IPR020783 (SUPERFAMILY)	F:GO:0003735; C:GO:0005840; P:GO:0006412	F:structural constituent of ribosome; C:ribosome; P:translation
GAY49209.1	Hypothetical proetin CUMW 117470	Citrus unshiu	235	0.98	3e-47	0.59	6	F:GO:0005509; C:GO:0005886; P:GO:0009269; P:GO:0009409; C:GO:0009507; P:GO:0009737	F:calcium ion binding; C:plasma membrane; P:response to desiccation; P:response to cold; C:chloroplast; P:response to abscisic acid			Coil (COILS); IPR000167 (PFAM); PTHR33346 (PANTHER); IPR030513 (PROSITE_PATTERNS); IPR030513 (PROSITE_PATTERNS); IPR030513 (PROSITE_PATTERNS)	P:GO:0006950; P:GO:0009415	P:response to stress; P:response to water
ACJ05348.1	actin	Camellia sinensis	186	0.99	4e-135	1	22	F:GO:0005200; F:GO:0005524; C:GO:0005618; C:GO:0005730; C:GO:0005739; C:GO:0005829; C:GO:0005856; C:GO:0005886; P:GO:0006007; P:GO:0006094; P:GO:0007010; P:GO:0009416; C:GO:0009506; C:GO:0009570; P:GO:0009611; P:GO:0009733; P:GO:0009845; C:GO:0009941; P:GO:0010498; P:GO:0032880; P:GO:0048767; P:GO:0051301	F:structural constituent of cytoskeleton; F:ATP binding; C:cell wall; C:nucleolus; C:mitochondrion; C:cytosol; C:cytoskeleton; C:plasma membrane; P:glucose catabolic process; P:gluconeogenesis; P:cytoskeleton organization; P:response to light stimulus; C:plasmodesma; C:chloroplast stroma; P:response to wounding; P:response to auxin; P:seed germination; C:chloroplast envelope; P:proteasomal protei…			IPR004000 (SMART); IPR004000 (PFAM); G3DSA:3.30.420.40 (GENE3D); G3DSA:3.90.640.10 (GENE3D); IPR004000 (PANTHER); PTHR11937:SF217 (PANTHER); IPR004001 (PROSITE_PATTERNS); SSF53067 (SUPERFAMILY)	no GO terms	no GO terms
XP_018857590.1	Glycine-rich RNA-binding -like	Juglans regia	166	0.78	1e-46	0.85	2	F:GO:0000166; F:GO:0003676	F:nucleotide binding; F:nucleic acid binding			IPR000504 (SMART); IPR000504 (PFAM); IPR012677 (G3DSA:3.30.70.GENE3D); PTHR24012 (PANTHER); IPR000504 (PROSITE_PROFILES); SSF54928 (SUPERFAMILY)	F:GO:0000166; F:GO:0003676	F:nucleotide binding; F:nucleic acid binding
XP_018852257.1	cysteine proteinase RD21A-like	Juglans regia	316	0.88	3e-162	0.78	6	C:GO:0005773; P:GO:0006508; F:GO:0008234; C:GO:0009507; P:GO:0009651; C:GO:0048046	C:vacuole; P:proteolysis; F:cysteine-type peptidase activity; C:chloroplast; P:response to salt stress; C:apoplast	EC:3.4	Acting on peptide bonds (peptidases)	IPR013201 (SMART); IPR000668 (SMART); G3DSA:3.90.70.10 (GENE3D); IPR000668 (PFAM); IPR013201 (PFAM); PTHR12411:SF352 (PANTHER); IPR013128 (PANTHER); IPR000169 (PROSITE_PATTERNS); SIGNAL_PEPTIDE (PHOBIUS); SIGNAL_PEPTIDE_H_REGION (PHOBIUS); SIGNAL_PEPTIDE_N_REGION (PHOBIUS); NON_CYTOPLASMIC_DOMAIN (PHOBIUS); SIGNAL_PEPTIDE_C_REGION (PHOBIUS); SignalP-noTM (SIGNALP_EUK); SSF54001 (SUPERFAMILY)	P:GO:0006508; F:GO:0008234	P:proteolysis; F:cysteine-type peptidase activity
XP_008440840.1	proteasome subunit alpha type-7	Cucumis melo	249	0.99	3e-180	0.98	5	F:GO:0004298; C:GO:0005634; C:GO:0005737; P:GO:0006511; C:GO:0019773	F:threonine-type endopeptidase activity; C:nucleus; C:cytoplasm; P:ubiquitin-dependent protein catabolic process; C:proteasome core complex, alpha-subunit complex	EC:3.4.25	Acting on peptide bonds (peptidases)	Coil (COILS); IPR000426 (SMART); IPR029055 (G3DSA:3.60.20.GENE3D); IPR001353 (PFAM); IPR000426 (PFAM); PTHR11599:SF15 (PANTHER); PTHR11599 (PANTHER); IPR000426 (PROSITE_PATTERNS); IPR023332 (PROSITE_PROFILES); IPR029055 (SUPERFAMILY)	F:GO:0004175; F:GO:0004298; C:GO:0005839; P:GO:0006511; C:GO:0019773; P:GO:0051603	F:endopeptidase activity; F:threonine-type endopeptidase activity; C:proteasome core complex; P:ubiquitin-dependent protein catabolic process; C:proteasome core complex, alpha-subunit complex; P:proteolysis involved in cellular protein catabolic process
BAE75956.1	Nonsymbiotic hemeoglobin	Alnus firma	160	1	2e-102	0.91	11	F:GO:0005344; F:GO:0005506; C:GO:0005618; C:GO:0005737; C:GO:0005886; P:GO:0006950; P:GO:0009399; P:GO:0015671; C:GO:0016363; F:GO:0019825; F:GO:0020037	F:oxygen carrier activity; F:iron ion binding; C:cell wall; C:cytoplasm; C:plasma membrane; P:response to stress; P:nitrogen fixation; P:oxygen transport; C:nuclear matrix; F:oxygen binding; F:heme binding			IPR001032 (PRINTS); IPR000971 (PFAM); IPR012292 (G3DSA:1.10.490.GENE3D); PTHR22924 (PANTHER); IPR019824 (PROSITE_PATTERNS); IPR000971 (PROSITE_PROFILES); IPR009050 (SUPERFAMILY)	F:GO:0019825; F:GO:0020037	F:oxygen binding; F:heme binding
XP_015635466.1	Probable aquaporin PIP1-2	Oryza sativa Japonica Group	287	0.99	0.0	0.9	9	F:GO:0005215; C:GO:0005739; C:GO:0005773; P:GO:0006833; P:GO:0009414; P:GO:0009651; C:GO:0009941; C:GO:0016021; C:GO:0046658	F:transporter activity; C:mitochondrion; C:vacuole; P:water transport; P:response to water deprivation; P:response to salt stress; C:chloroplast envelope; C:integral component of membrane; C:anchored component of plasma membrane			IPR000425 (PRINTS); IPR000425 (PFAM); IPR000425 (TIGRFAM); IPR023271 (G3DSA:1.20.1080.GENE3D); PTHR19139:SF146 (PANTHER); IPR000425 (PANTHER); IPR022357 (PROSITE_PATTERNS); TRANSMEMBRANE (PHOBIUS); CYTOPLASMIC_DOMAIN (PHOBIUS); TRANSMEMBRANE (PHOBIUS); CYTOPLASMIC_DOMAIN (PHOBIUS); NON_CYTOPLASMIC_DOMAIN (PHOBIUS); TRANSMEMBRANE (PHOBIUS); TRANSMEMBRANE (PHOBIUS); CYTOPLASMIC_DOMAIN (PHOBIUS); TR…	F:GO:0005215; P:GO:0006810; C:GO:0016020	F:transporter activity; P:transport; C:membrane
NP_001289773.1	Peroxiredoxin-2B protein (TDP)	Nelumbo nucifera	185	0.87	2e-103	0.91	8	F:GO:0004601; C:GO:0005886; P:GO:0006804; P:GO:0006979; C:GO:0009507; P:GO:0046686; F:GO:0051920; P:GO:0055114	F:peroxidase activity; C:plasma membrane; P:obsolete peroxidase reaction; P:response to oxidative stress; C:chloroplast; P:response to cadmium ion; F:peroxiredoxin activity; P:oxidation-reduction process	EC:1.11.1.15; EC:1.11.1.7	Peroxiredoxin; Peroxidase	IPR012336 (G3DSA:3.40.30.GENE3D); IPR013740 (PFAM); PTHR10430 (PANTHER); IPR012336 (PROSITE_PROFILES); IPR012336 (SUPERFAMILY)	F:GO:0016491	F:oxidoreductase activity
XP_021597889.1	CBS domain-containing protein CBSX3, mitochondrial-like	Manihot esculenta	205	1	2e-129	0.86	11	C:GO:0005739; P:GO:0006096; P:GO:0006833; P:GO:0006972; P:GO:0007030; P:GO:0009266; P:GO:0009651; F:GO:0030554; P:GO:0045454; P:GO:0046686; F:GO:0050897	C:mitochondrion; P:glycolytic process; P:water transport; P:hyperosmotic response; P:Golgi organization; P:response to temperature stimulus; P:response to salt stress; F:adenyl nucleotide binding; P:cell redox homeostasis; P:response to cadmium ion; F:cobalt ion binding			IPR000644 (SMART); IPR000644 (PFAM); G3DSA:3.10.580.10 (GENE3D); PTHR11911 (PANTHER); IPR000644 (PROSITE_PROFILES); IPR000644 (PROSITE_PROFILES); SSF54631 (SUPERFAMILY)	no GO terms	no GO terms
ABZ80407.1	Tau glutathione S-transferase	Casuarina glauca	219	1	4e-160	1	10	F:GO:0004364; F:GO:0004462; F:GO:0004601; F:GO:0005515; P:GO:0005975; P:GO:0006090; P:GO:0006749; P:GO:0006803; P:GO:0006804; P:GO:0006979	F:glutathione transferase activity; F:lactoylglutathione lyase activity; F:peroxidase activity; F:protein binding; P:carbohydrate metabolic process; P:pyruvate metabolic process; P:glutathione metabolic process; P:obsolete glutathione conjugation reaction; P:obsolete peroxidase reaction; P:response to oxidative stress	EC:2.5.1.18; EC:4.4.1.5; EC:1.11.1.7	Glutathione transferase; Lactoylglutathione lyase; Peroxidase	IPR012336 (G3DSA:3.40.30.GENE3D); PF13410 (PFAM); IPR010987 (G3DSA:1.20.1050.GENE3D); IPR004045 (PFAM); PTHR11260:SF204 (PANTHER); PTHR11260 (PANTHER); IPR004045 (PROSITE_PROFILES); IPR010987 (PROSITE_PROFILES); IPR010987 (SUPERFAMILY); IPR012336 (SUPERFAMILY)	F:GO:0005515	F:protein binding
YP_009243651.1	ATPase subunit 1	Cannabis sativa	500	1	0.0	0.99	18	F:GO:0005507; F:GO:0005524; C:GO:0005618; C:GO:0005730; C:GO:0005743; C:GO:0005773; C:GO:0005886; P:GO:0006119; P:GO:0006979; F:GO:0008266; F:GO:0008270; C:GO:0009941; P:GO:0015986; P:GO:0015991; C:GO:0045261; F:GO:0046933; F:GO:0046961; F:GO:0050897	F:copper ion binding; F:ATP binding; C:cell wall; C:nucleolus; C:mitochondrial inner membrane; C:vacuole; C:plasma membrane; P:oxidative phosphorylation; P:response to oxidative stress; F:poly(U) RNA binding; F:zinc ion binding; C:chloroplast envelope; P:ATP synthesis coupled proton transport; P:ATP hydrolysis coupled proton transport; C:proton-transporting ATP synthase complex, catalytic core F(…			IPR000793 (PFAM); IPR023366 (G3DSA:2.40.30.GENE3D); IPR005294 (PIRSF); IPR004100 (PFAM); IPR005294 (TIGRFAM); IPR000194 (PFAM); IPR027417 (G3DSA:3.40.50.GENE3D); G3DSA:1.20.150.20 (GENE3D); PTHR15184 (PANTHER); IPR005294 (PTHR15184:PANTHER); IPR020003 (PROSITE_PATTERNS); IPR005294 (HAMAP); IPR000793 (SUPERFAMILY); IPR027417 (SUPERFAMILY); IPR004100 (SUPERFAMILY)	F:GO:0005524; P:GO:0015986; P:GO:0015991; P:GO:0015992; C:GO:0033178; F:GO:0042626; C:GO:0045261; P:GO:0046034; F:GO:0046933; F:GO:0046961	F:ATP binding; P:ATP synthesis coupled proton transport; P:ATP hydrolysis coupled proton transport; P:proton transport; C:proton-transporting two-sector ATPase complex, catalytic domain; F:ATPase activity, coupled to transmembrane movement of substances; C:proton-transporting ATP synthase complex, catalytic core F(1); P:ATP metabolic process; F:proton-transporting ATP synthase activity, rotationa…
XP_018819438.1	Nucleoside diphosphate kinase B	Juglans regia	168	0.88	1e-97	0.93	9	F:GO:0004550; F:GO:0005524; P:GO:0006144; P:GO:0006165; P:GO:0006183; P:GO:0006206; P:GO:0006228; P:GO:0006241; F:GO:0046872	F:nucleoside diphosphate kinase activity; F:ATP binding; P:purine nucleobase metabolic process; P:nucleoside diphosphate phosphorylation; P:GTP biosynthetic process; P:pyrimidine nucleobase metabolic process; P:UTP biosynthetic process; P:CTP biosynthetic process; F:metal ion binding	EC:2.7.4.6	Nucleoside-diphosphate kinase	IPR001564 (PRINTS); IPR001564 (SMART); IPR001564 (PFAM); G3DSA:3.30.70.141 (GENE3D); PTHR11349 (PANTHER); IPR023005 (PROSITE_PATTERNS); SSF54919 (SUPERFAMILY)	F:GO:0004550; P:GO:0006165; P:GO:0006183; P:GO:0006228; P:GO:0006241	F:nucleoside diphosphate kinase activity; P:nucleoside diphosphate phosphorylation; P:GTP biosynthetic process; P:UTP biosynthetic process; P:CTP biosynthetic process
XP_018822424.1	succinate dehydrogenase subunit 5, mitochondrial-like	Juglans regia	240	0.99	8e-119	0.72						IPR025397 (PFAM); PTHR36139 (PANTHER); PTHR36139:SF1 (PANTHER); NON_CYTOPLASMIC_DOMAIN (PHOBIUS); SIGNAL_PEPTIDE_N_REGION (PHOBIUS); SIGNAL_PEPTIDE_C_REGION (PHOBIUS); SIGNAL_PEPTIDE_H_REGION (PHOBIUS); SIGNAL_PEPTIDE (PHOBIUS)	no GO terms	no GO terms
XP_018807755.1	superoxide dismutase [Fe], chloroplastic-like isoform X2	Juglans regia	295	0.84	3e-125	0.69	5	F:GO:0004784; P:GO:0006801; C:GO:0009536; F:GO:0046872; P:GO:0055114	F:superoxide dismutase activity; P:superoxide metabolic process; C:plastid; F:metal ion binding; P:oxidation-reduction process	EC:1.15.1.1	Superoxide dismutase	IPR001189 (PRINTS); IPR019832 (PFAM); IPR019831 (PFAM); G3DSA:1.10.287.990 (GENE3D); PTHR11404:SF24 (PANTHER); IPR001189 (PANTHER); IPR019833 (PROSITE_PATTERNS); IPR019831 (SUPERFAMILY); IPR019832 (SUPERFAMILY)	F:GO:0004784; P:GO:0006801; F:GO:0046872; P:GO:0055114	F:superoxide dismutase activity; P:superoxide metabolic process; F:metal ion binding; P:oxidation-reduction process
EOY00480.1	carbonic anhydrase 2, CA2 isoform 2	Theobroma cacao	256	0.99	3e-157	0.83	5	F:GO:0004089; P:GO:0006730; P:GO:0006807; F:GO:0008270; P:GO:0015976	F:carbonate dehydratase activity; P:one-carbon metabolic process; P:nitrogen compound metabolic process; F:zinc ion binding; P:carbon utilization	EC:4.2.1.1	Carbonic anhydrase	IPR001765 (SMART); IPR001765 (PFAM); IPR001765 (G3DSA:3.40.1050.GENE3D); PTHR11002:SF15 (PANTHER); IPR001765 (PANTHER); IPR015892 (PROSITE_PATTERNS); IPR015892 (PROSITE_PATTERNS); IPR001765 (SUPERFAMILY)	F:GO:0004089; F:GO:0008270; P:GO:0015976	F:carbonate dehydratase activity; F:zinc ion binding; P:carbon utilization
ACG30677.1	Histone H4	Zea mays	103	1	5e-66	1	14	C:GO:0000786; F:GO:0003677; C:GO:0005730; C:GO:0005739; C:GO:0005774; C:GO:0005794; C:GO:0005829; C:GO:0005886; P:GO:0006334; P:GO:0009414; C:GO:0009506; C:GO:0009507; C:GO:0009579; F:GO:0046982	C:nucleosome; F:DNA binding; C:nucleolus; C:mitochondrion; C:vacuolar membrane; C:Golgi apparatus; C:cytosol; C:plasma membrane; P:nucleosome assembly; P:response to water deprivation; C:plasmodesma; C:chloroplast; C:thylakoid; F:protein heterodimerization activity			IPR001951 (PRINTS); IPR001951 (SMART); PF15511 (PFAM); IPR009072 (G3DSA:1.10.20.GENE3D); PTHR10484 (PANTHER); IPR019809 (PROSITE_PATTERNS); IPR009072 (SUPERFAMILY)	C:GO:0000786; F:GO:0003677; C:GO:0005634; P:GO:0006334; F:GO:0046982	C:nucleosome; F:DNA binding; C:nucleus; P:nucleosome assembly; F:protein heterodimerization activity
ABY19575.1	Actin	Ipomoea batatas	201	1	2e-146	0.99	22	F:GO:0005200; F:GO:0005524; C:GO:0005618; C:GO:0005730; C:GO:0005739; C:GO:0005829; C:GO:0005856; C:GO:0005886; P:GO:0006007; P:GO:0006094; P:GO:0007010; P:GO:0009416; C:GO:0009506; C:GO:0009570; P:GO:0009611; P:GO:0009733; P:GO:0009845; C:GO:0009941; P:GO:0010498; P:GO:0032880; P:GO:0048767; P:GO:0051301	F:structural constituent of cytoskeleton; F:ATP binding; C:cell wall; C:nucleolus; C:mitochondrion; C:cytosol; C:cytoskeleton; C:plasma membrane; P:glucose catabolic process; P:gluconeogenesis; P:cytoskeleton organization; P:response to light stimulus; C:plasmodesma; C:chloroplast stroma; P:response to wounding; P:response to auxin; P:seed germination; C:chloroplast envelope; P:proteasomal protei…			IPR004000 (PRINTS); IPR004000 (SMART); G3DSA:3.30.420.40 (GENE3D); IPR004000 (PFAM); PTHR11937:SF247 (PANTHER); IPR004000 (PANTHER); IPR004001 (PROSITE_PATTERNS); IPR020902 (PROSITE_PATTERNS); SSF53067 (SUPERFAMILY); SSF53067 (SUPERFAMILY)	no GO terms	no GO terms
XP_019440514.1	cysteine synthase	Lupinus angustifolius	110	1	4e-65	0.96	12	F:GO:0004124; C:GO:0005634; C:GO:0005777; C:GO:0005886; P:GO:0006535; P:GO:0007568; C:GO:0009333; C:GO:0009507; P:GO:0010043; F:GO:0016740; P:GO:0046686; C:GO:0048046	F:cysteine synthase activity; C:nucleus; C:peroxisome; C:plasma membrane; P:cysteine biosynthetic process from serine; P:aging; C:cysteine synthase complex; C:chloroplast; P:response to zinc ion; F:transferase activity; P:response to cadmium ion; C:apoplast	EC:2.5.1.47	Cysteine synthase	G3DSA:3.40.50.1100 (GENE3D); IPR001926 (PFAM); PTHR10314 (PANTHER); PTHR10314:SF101 (PANTHER); IPR001926 (SUPERFAMILY)	no GO terms	no GO terms
XP_021669350.1	Cysteine synthase-like	Hevea brasiliensis	241	0.99	2e-153	0.94	6	F:GO:0004124; P:GO:0006535; C:GO:0009333; F:GO:0047458; F:GO:0050234; F:GO:0050461	F:cysteine synthase activity; P:cysteine biosynthetic process from serine; C:cysteine synthase complex; F:beta-pyrazolylalanine synthase activity; F:pyrazolylalanine synthase activity; F:L-mimosine synthase activity	EC:4.2.1.50; EC:2.5.1.47; EC:2.5.1.52; EC:2.5.1.51	Pyrazolylalanine synthase; Cysteine synthase; L-mimosine synthase; Beta-pyrazolylalanine synthase	IPR005856 (TIGRFAM); IPR005859 (TIGRFAM); G3DSA:3.40.50.1100 (GENE3D); G3DSA:3.40.50.1100 (GENE3D); IPR001926 (PFAM); PTHR10314 (PANTHER); PTHR10314:SF101 (PANTHER); IPR001216 (PROSITE_PATTERNS); IPR001926 (SUPERFAMILY)	F:GO:0004124; P:GO:0006535	F:cysteine synthase activity; P:cysteine biosynthetic process from serine
XP_018820616.1	sucrose synthase-like	Juglans regia	242	1	1e-154	0.9	4	P:GO:0005982; P:GO:0005985; P:GO:0009058; F:GO:0016157	P:starch metabolic process; P:sucrose metabolic process; P:biosynthetic process; F:sucrose synthase activity	EC:2.4.1.13	Sucrose synthase	IPR000368 (PFAM); PTHR12526 (PANTHER); PTHR12526:SF391 (PANTHER)	P:GO:0005985; F:GO:0016157	P:sucrose metabolic process; F:sucrose synthase activity
XP_018807198.1	Uncharacterized protein	Juglans regia	276	0.99	3e-176	0.88	3	C:GO:0009507; P:GO:0010043; F:GO:0016787	C:chloroplast; P:response to zinc ion; F:hydrolase activity			IPR002925 (PFAM); IPR029058 (G3DSA:3.40.50.GENE3D); PTHR17630 (PANTHER); NON_CYTOPLASMIC_DOMAIN (PHOBIUS); SIGNAL_PEPTIDE_N_REGION (PHOBIUS); SIGNAL_PEPTIDE_H_REGION (PHOBIUS); SIGNAL_PEPTIDE_C_REGION (PHOBIUS); SIGNAL_PEPTIDE (PHOBIUS); IPR029058 (SUPERFAMILY)	F:GO:0016787	F:hydrolase activity
XP_018841706.1	histone H2A	Juglans regia	150	1	7e-96	0.97	5	C:GO:0000786; F:GO:0003677; C:GO:0005634; P:GO:0006334; F:GO:0046982	C:nucleosome; F:DNA binding; C:nucleus; P:nucleosome assembly; F:protein heterodimerization activity			IPR002119 (PRINTS); IPR002119 (SMART); IPR009072 (G3DSA:1.10.20.GENE3D); IPR007125 (PFAM); IPR032454 (PFAM); PTHR23430 (PANTHER); IPR032458 (PROSITE_PATTERNS); IPR009072 (SUPERFAMILY)	C:GO:0000786; F:GO:0003677; C:GO:0005634; F:GO:0046982	C:nucleosome; F:DNA binding; C:nucleus; F:protein heterodimerization activity
XP_018826002.1	endo-1,3;1,4-beta-D-glucanase isoform X2	Juglans regia	240	1	5e-148	0.85	6	C:GO:0005634; C:GO:0005737; C:GO:0005886; P:GO:0009651; F:GO:0016787; C:GO:0048046	C:nucleus; C:cytoplasm; C:plasma membrane; P:response to salt stress; F:hydrolase activity; C:apoplast			IPR002925 (PFAM); IPR029058 (G3DSA:3.40.50.GENE3D); PTHR17630:SF48 (PANTHER); PTHR17630 (PANTHER); IPR029058 (SUPERFAMILY)	F:GO:0016787	F:hydrolase activity
XP_023920124.1	succinate-CoA ligase [ADP-forming] subunit beta, mitochondrial	Quercus suber	421	1	0.0	0.94	15	F:GO:0004776; F:GO:0005507; F:GO:0005524; C:GO:0005739; P:GO:0006094; P:GO:0006096; P:GO:0006099; P:GO:0006511; P:GO:0009651; P:GO:0009853; P:GO:0019243; C:GO:0042709; P:GO:0046686; P:GO:0051788; P:GO:0080129	F:succinate-CoA ligase (GDP-forming) activity; F:copper ion binding; F:ATP binding; C:mitochondrion; P:gluconeogenesis; P:glycolytic process; P:tricarboxylic acid cycle; P:ubiquitin-dependent protein catabolic process; P:response to salt stress; P:photorespiration; P:methylglyoxal catabolic process to D-lactate via S-lactoyl-glutathione; C:succinate-CoA ligase complex; P:response to cadmium ion; …	EC:6.2.1.4	Succinate--CoA ligase (GDP-forming)	IPR013816 (G3DSA:3.30.470.GENE3D); IPR013815 (G3DSA:3.30.1490.GENE3D); IPR005809 (TIGRFAM); IPR005811 (PFAM); IPR005809 (PIRSF); IPR013650 (PFAM); IPR016102 (G3DSA:3.40.50.GENE3D); PTHR11815:SF1 (PANTHER); IPR005809 (PANTHER); IPR017866 (PROSITE_PATTERNS); SSF56059 (SUPERFAMILY); IPR016102 (SUPERFAMILY)	F:GO:0003824; F:GO:0005524; P:GO:0008152	F:catalytic activity; F:ATP binding; P:metabolic process
XP_018850171.1	quinone-oxidoreductase homolog, chloroplastic	Juglans regia	335	0.92	7e-165	0.72	3	F:GO:0008270; F:GO:0016491; P:GO:0055114	F:zinc ion binding; F:oxidoreductase activity; P:oxidation-reduction process			IPR020843 (SMART); IPR013149 (PFAM); IPR013154 (PFAM); G3DSA:3.40.50.720 (GENE3D); IPR011032 (G3DSA:3.90.180.GENE3D); IPR002085 (PANTHER); PTHR11695:SF507 (PANTHER); SIGNAL_PEPTIDE (PHOBIUS); SIGNAL_PEPTIDE_H_REGION (PHOBIUS); SIGNAL_PEPTIDE_C_REGION (PHOBIUS); NON_CYTOPLASMIC_DOMAIN (PHOBIUS); SIGNAL_PEPTIDE_N_REGION (PHOBIUS); SignalP-noTM (SIGNALP_EUK); SignalP-TM (SIGNALP_GRAM_POSITIVE); IPR0…	F:GO:0008270; F:GO:0016491; P:GO:0055114	F:zinc ion binding; F:oxidoreductase activity; P:oxidation-reduction process
PON62766.1	Alpha-D-phosphohexomutase superfamily	Parasponia andersonii	217	1	2e-147	0.93	9	F:GO:0000287; F:GO:0004614; P:GO:0005982; P:GO:0005985; P:GO:0006012; P:GO:0006094; P:GO:0006096; P:GO:0006098; P:GO:0019872	F:magnesium ion binding; F:phosphoglucomutase activity; P:starch metabolic process; P:sucrose metabolic process; P:galactose metabolic process; P:gluconeogenesis; P:glycolytic process; P:pentose-phosphate shunt; P:streptomycin biosynthetic process	EC:5.4.2.2	Phosphoglucomutase (alpha-D-glucose-1,6-bisphosphate-dependent)	Coil (COILS); IPR005846 (PFAM); IPR005843 (G3DSA:3.30.310.GENE3D); IPR005843 (PFAM); IPR016055 (G3DSA:3.40.120.GENE3D); PTHR22573:SF47 (PANTHER); PTHR22573 (PANTHER); IPR016055 (SUPERFAMILY); IPR005843 (SUPERFAMILY)	P:GO:0005975; F:GO:0016868; P:GO:0071704	P:carbohydrate metabolic process; F:intramolecular transferase activity, phosphotransferases; P:organic substance metabolic process
XP_018809432.1	mitochondrial dicarboxylate/tricarboxylate transporter DTC-like	Juglans regia	203	0.99	1e-137	0.96	6	C:GO:0005618; C:GO:0005739; C:GO:0005886; P:GO:0006810; C:GO:0009941; C:GO:0016021	C:cell wall; C:mitochondrion; C:plasma membrane; P:transport; C:chloroplast envelope; C:integral component of membrane			IPR023395 (G3DSA:1.50.40.GENE3D); IPR018108 (PFAM); PTHR24089 (PANTHER); PTHR24089:SF266 (PANTHER); IPR018108 (PROSITE_PROFILES); IPR018108 (PROSITE_PROFILES); IPR023395 (SUPERFAMILY)	no GO terms	no GO terms
XP_018848538.1	serine hydroxymethyltransferase 4-like	Juglans regia	237	1	8e-163	0.95	7	F:GO:0004372; P:GO:0006544; P:GO:0006563; F:GO:0008168; F:GO:0030170; P:GO:0032259; P:GO:0035999	F:glycine hydroxymethyltransferase activity; P:glycine metabolic process; P:L-serine metabolic process; F:methyltransferase activity; F:pyridoxal phosphate binding; P:methylation; P:tetrahydrofolate interconversion	EC:2.1.2.1	Glycine hydroxymethyltransferase	IPR001085 (PFAM); IPR015422 (G3DSA:3.90.1150.GENE3D); IPR015421 (G3DSA:3.40.640.GENE3D); IPR001085 (PANTHER); PTHR11680:SF11 (PANTHER); IPR015424 (SUPERFAMILY)	F:GO:0003824; F:GO:0016740	F:catalytic activity; F:transferase activity
XP_018834475.1	Annexin D2-like	Juglans regia	274	0.9	9e-156	0.85	26	F:GO:0004601; F:GO:0005507; F:GO:0005509; F:GO:0005524; F:GO:0005544; C:GO:0005618; C:GO:0005739; C:GO:0005774; C:GO:0005829; C:GO:0005886; P:GO:0006333; P:GO:0006804; P:GO:0006979; P:GO:0007030; F:GO:0008270; P:GO:0009269; C:GO:0009506; C:GO:0009570; C:GO:0009579; P:GO:0016126; P:GO:0019344; P:GO:0030003; F:GO:0042803; C:GO:0048046; P:GO:0070588; P:GO:0071435	F:peroxidase activity; F:copper ion binding; F:calcium ion binding; F:ATP binding; F:calcium-dependent phospholipid binding; C:cell wall; C:mitochondrion; C:vacuolar membrane; C:cytosol; C:plasma membrane; P:chromatin assembly or disassembly; P:obsolete peroxidase reaction; P:response to oxidative stress; P:Golgi organization; F:zinc ion binding; P:response to desiccation; C:plasmodesma; C:chloro…	EC:1.11.1.7	Peroxidase	IPR001464 (PRINTS); IPR009118 (PRINTS); IPR018502 (SMART); IPR018502 (PFAM); IPR018502 (G3DSA:1.10.220.GENE3D); IPR018502 (G3DSA:1.10.220.GENE3D); IPR018502 (G3DSA:1.10.220.GENE3D); PTHR10502 (PANTHER); PTHR10502:SF98 (PANTHER); SSF47874 (SUPERFAMILY)	F:GO:0005509; F:GO:0005544	F:calcium ion binding; F:calcium-dependent phospholipid binding
XP_023912618.1	40S ribosomal protein S26-3-like	Quercus suber	128	1	1e-84	0.95	4	F:GO:0003735; C:GO:0005840; P:GO:0006412; P:GO:0042254	F:structural constituent of ribosome; C:ribosome; P:translation; P:ribosome biogenesis			IPR000892 (PFAM); PTHR12538:SF1 (PANTHER); IPR000892 (PANTHER); IPR000892 (PROSITE_PATTERNS)	F:GO:0003735; C:GO:0005622; C:GO:0005840; P:GO:0006412	F:structural constituent of ribosome; C:intracellular; C:ribosome; P:translation
XP_018828596.1	Caffeic acid 3-O-methyltransferase	Juglans regia	365	0.99	0.0	0.94	6	P:GO:0009805; P:GO:0009809; P:GO:0009811; P:GO:0032259; F:GO:0046983; F:GO:0047763	P:coumarin biosynthetic process; P:lignin biosynthetic process; P:stilbene biosynthetic process; P:methylation; F:protein dimerization activity; F:caffeate O-methyltransferase activity	EC:2.1.1.68	Caffeate O-methyltransferase	IPR011991 (G3DSA:1.10.10.GENE3D); IPR001077 (PFAM); IPR012967 (PFAM); IPR016461 (PIRSF); IPR029063 (G3DSA:3.40.50.GENE3D); PTHR11746:SF106 (PANTHER); PTHR11746 (PANTHER); IPR016461 (PROSITE_PROFILES); IPR029063 (SUPERFAMILY); SSF46785 (SUPERFAMILY)	F:GO:0008168; F:GO:0008171; F:GO:0046983	F:methyltransferase activity; F:O-methyltransferase activity; F:protein dimerization activity
ABZ80408.1	Class III peroxidase	Casuarina glauca	331	0.99	0.0	0.99	6	F:GO:0004601; P:GO:0006804; P:GO:0006979; F:GO:0020037; F:GO:0046872; P:GO:0055114	F:peroxidase activity; P:obsolete peroxidase reaction; P:response to oxidative stress; F:heme binding; F:metal ion binding; P:oxidation-reduction process	EC:1.11.1.7	Peroxidase	IPR002016 (PRINTS); IPR000823 (PRINTS); IPR002016 (PFAM); G3DSA:1.10.520.10 (GENE3D); G3DSA:1.10.420.10 (GENE3D); PTHR31388 (PANTHER); PTHR31388:SF3 (PANTHER); IPR019793 (PROSITE_PATTERNS); IPR019794 (PROSITE_PATTERNS); SIGNAL_PEPTIDE (PHOBIUS); NON_CYTOPLASMIC_DOMAIN (PHOBIUS); SIGNAL_PEPTIDE_C_REGION (PHOBIUS); SIGNAL_PEPTIDE_H_REGION (PHOBIUS); SIGNAL_PEPTIDE_N_REGION (PHOBIUS); IPR002016 (PRO…	F:GO:0004601; P:GO:0006979; F:GO:0020037; P:GO:0055114	F:peroxidase activity; P:response to oxidative stress; F:heme binding; P:oxidation-reduction process
XP_018835940.1	mitochondrial outer membrane protein porin of 34 kDa-like	Juglans regia	307	0.89	0.0	0.89	4	C:GO:0005741; F:GO:0008308; P:GO:0044070; P:GO:0055085	C:mitochondrial outer membrane; F:voltage-gated anion channel activity; P:regulation of anion transport; P:transmembrane transport			IPR023614 (G3DSA:2.40.160.GENE3D); IPR027246 (PFAM); PTHR11743:SF31 (PANTHER); PTHR11743 (PANTHER); IPR001925 (PROSITE_PATTERNS); NON_CYTOPLASMIC_DOMAIN (PHOBIUS); TRANSMEMBRANE (PHOBIUS); CYTOPLASMIC_DOMAIN (PHOBIUS); TMhelix (TMHMM)	C:GO:0005741; P:GO:0006820; F:GO:0008308; P:GO:0044070; P:GO:0055085	C:mitochondrial outer membrane; P:anion transport; F:voltage-gated anion channel activity; P:regulation of anion transport; P:transmembrane transport
XP_016719390.1	60S acidic ribosomal protein P2B-like	Gossypium hirsutum	143	0.78	3e-41	0.83	4	F:GO:0003735; C:GO:0005840; P:GO:0006414; P:GO:0042254	F:structural constituent of ribosome; C:ribosome; P:translational elongation; P:ribosome biogenesis			PF00428 (PFAM); PTHR21141 (PANTHER)	no GO terms	no GO terms
XP_022150567.1	ATP synthase subunit beta, mitochondrial	Momordica charantia	478	0.99	0.0	0.98	6	C:GO:0000275; F:GO:0005524; P:GO:0006200; P:GO:0015986; P:GO:0015991; F:GO:0046933	C:mitochondrial proton-transporting ATP synthase complex, catalytic core F(1); F:ATP binding; P:obsolete ATP catabolic process; P:ATP synthesis coupled proton transport; P:ATP hydrolysis coupled proton transport; F:proton-transporting ATP synthase activity, rotational mechanism			IPR003593 (SMART); IPR000194 (PFAM); IPR024034 (G3DSA:1.10.1140.GENE3D); IPR027417 (G3DSA:3.40.50.GENE3D); IPR004100 (PFAM); IPR000793 (PFAM); PIRSF039072 (PIRSF); G3DSA:2.40.10.170 (GENE3D); IPR005722 (TIGRFAM); PTHR15184:SF45 (PANTHER); PTHR15184 (PANTHER); IPR020003 (PROSITE_PATTERNS); IPR005722 (HAMAP); IPR027417 (SUPERFAMILY); IPR004100 (SUPERFAMILY); IPR000793 (SUPERFAMILY)	F:GO:0005524; P:GO:0015986; P:GO:0015991; P:GO:0015992; C:GO:0033178; F:GO:0042626; P:GO:0046034; F:GO:0046933	F:ATP binding; P:ATP synthesis coupled proton transport; P:ATP hydrolysis coupled proton transport; P:proton transport; C:proton-transporting two-sector ATPase complex, catalytic domain; F:ATPase activity, coupled to transmembrane movement of substances; P:ATP metabolic process; F:proton-transporting ATP synthase activity, rotational mechanism
XP_018820918.1	cyanate hydratase	Juglans regia	162	0.99	6e-103	0.87	5	C:GO:0005829; F:GO:0008824; P:GO:0009440; F:GO:0042802; F:GO:0043565	C:cytosol; F:cyanate hydratase activity; P:cyanate catabolic process; F:identical protein binding; F:sequence-specific DNA binding	EC:4.2.1.104	Cyanase	IPR008076 (PRINTS); IPR008076 (PIRSF); IPR003712 (PFAM); IPR010982 (G3DSA:1.10.260.GENE3D); IPR008076 (TIGRFAM); IPR003712 (G3DSA:3.30.1160.GENE3D); PTHR34186:SF1 (PANTHER); PTHR34186 (PANTHER); IPR003712 (SUPERFAMILY); IPR010982 (SUPERFAMILY)	F:GO:0003677; F:GO:0008824; P:GO:0009439	F:DNA binding; F:cyanate hydratase activity; P:cyanate metabolic process
XP_018831984.1	actin-depolymerizing factor 2-like	Juglans regia	182	0.76	4e-92	0.93	11	F:GO:0003779; C:GO:0005634; C:GO:0005739; C:GO:0005886; P:GO:0006979; C:GO:0009507; P:GO:0009870; C:GO:0015629; P:GO:0030042; P:GO:0042742; P:GO:0046686	F:actin binding; C:nucleus; C:mitochondrion; C:plasma membrane; P:response to oxidative stress; C:chloroplast; P:defense response signaling pathway, resistance gene-dependent; C:actin cytoskeleton; P:actin filament depolymerization; P:defense response to bacterium; P:response to cadmium ion			IPR002108 (SMART); IPR002108 (PFAM); IPR029006 (G3DSA:3.40.20.GENE3D); PTHR11913:SF22 (PANTHER); IPR017904 (PANTHER); IPR002108 (PROSITE_PROFILES); SSF55753 (SUPERFAMILY)	F:GO:0003779; C:GO:0005622; C:GO:0015629; P:GO:0030042	F:actin binding; C:intracellular; C:actin cytoskeleton; P:actin filament depolymerization
XP_007202688.1	outer envelope pore protein 16-3 chloroplastic/mitochondrial	Prunus persica	161	1	1e-96	0.83	1	C:GO:0016021	C:integral component of membrane			IPR003397 (PFAM); PTHR14110 (PANTHER); PTHR14110:SF4 (PANTHER); CYTOPLASMIC_DOMAIN (PHOBIUS); CYTOPLASMIC_DOMAIN (PHOBIUS); NON_CYTOPLASMIC_DOMAIN (PHOBIUS); CYTOPLASMIC_DOMAIN (PHOBIUS); TRANSMEMBRANE (PHOBIUS); NON_CYTOPLASMIC_DOMAIN (PHOBIUS); TRANSMEMBRANE (PHOBIUS); TRANSMEMBRANE (PHOBIUS); TRANSMEMBRANE (PHOBIUS); TMhelix (TMHMM); TMhelix (TMHMM); TMhelix (TMHMM); TMhelix (TMHMM)	no GO terms	no GO terms
CAA54696.1	1Sc-3	Betula pendula	190	0.84	1e-86	0.78	3	C:GO:0005737; P:GO:0006952; P:GO:0009607	C:cytoplasm; P:defense response; P:response to biotic stimulus			IPR024949 (PRINTS); IPR023393 (G3DSA:3.30.530.GENE3D); IPR000916 (PFAM); PTHR31213 (PANTHER); PTHR31213:SF11 (PANTHER); CYTOPLASMIC_DOMAIN (PHOBIUS); NON_CYTOPLASMIC_DOMAIN (PHOBIUS); TRANSMEMBRANE (PHOBIUS); SignalP-noTM (SIGNALP_EUK); SSF55961 (SUPERFAMILY); TMhelix (TMHMM)	P:GO:0006952; P:GO:0009607	P:defense response; P:response to biotic stimulus
XP_018806060.1	uncharacterized protein At4g06744-like	Juglans regia	231	0.99	7e-126	0.81						G3DSA:3.80.10.10 (GENE3D); PTHR27000:SF43 (PANTHER); PTHR27000 (PANTHER); SSF52058 (SUPERFAMILY)	no GO terms	no GO terms
XP_004299816.1	patellin-3-like isoform X1	Fragaria vesca subsp. Vesca	160	0.69	5e-19	0.58	4	F:GO:0005215; C:GO:0005622; P:GO:0006810; C:GO:0016021	F:transporter activity; C:intracellular; P:transport; C:integral component of membrane			Coil (COILS); Coil (COILS)	no GO terms	no GO terms
XP_018819183.1	ubiquitin-activating enzyme E1 1-like	Juglans regia	515	0.99	0.0	0.93	2	P:GO:0006464; F:GO:0008641	P:cellular protein modification process; F:ubiquitin-like modifier activating enzyme activity			IPR000011 (PRINTS); IPR018965 (SMART); IPR019572 (G3DSA:1.10.3240.GENE3D); IPR019572 (PFAM); IPR018965 (PFAM); IPR018075 (TIGRFAM); IPR000594 (PFAM); G3DSA:3.40.50.720 (GENE3D); PTHR10953 (PANTHER); PTHR10953:SF164 (PANTHER); IPR018074 (PROSITE_PATTERNS); IPR000594 (SUPERFAMILY)	P:GO:0006464; F:GO:0008641	P:cellular protein modification process; F:ubiquitin-like modifier activating enzyme activity
AFH36337.1	aquaporin PIP2-1	Quercus petraea	283	0.99	0.0	0.9	10	F:GO:0005215; C:GO:0005773; C:GO:0005886; P:GO:0006833; P:GO:0006970; P:GO:0009269; C:GO:0009507; P:GO:0009737; C:GO:0016021; P:GO:0080170	F:transporter activity; C:vacuole; C:plasma membrane; P:water transport; P:response to osmotic stress; P:response to desiccation; C:chloroplast; P:response to abscisic acid; C:integral component of membrane; P:hydrogen peroxide transmembrane transport			IPR000425 (PRINTS); IPR000425 (PFAM); IPR023271 (G3DSA:1.20.1080.GENE3D); IPR000425 (TIGRFAM); IPR000425 (PANTHER); PTHR19139:SF158 (PANTHER); IPR022357 (PROSITE_PATTERNS); TRANSMEMBRANE (PHOBIUS); CYTOPLASMIC_DOMAIN (PHOBIUS); TRANSMEMBRANE (PHOBIUS); CYTOPLASMIC_DOMAIN (PHOBIUS); NON_CYTOPLASMIC_DOMAIN (PHOBIUS); NON_CYTOPLASMIC_DOMAIN (PHOBIUS); NON_CYTOPLASMIC_DOMAIN (PHOBIUS); TRANSMEMBRANE …	F:GO:0005215; P:GO:0006810; C:GO:0016020	F:transporter activity; P:transport; C:membrane
XP_010063827.1	40S ribosomal protein S18	Eucalyptus grandis	152	1	1e-107	1	13	P:GO:0001510; F:GO:0003723; F:GO:0003735; F:GO:0005515; C:GO:0005618; C:GO:0005730; C:GO:0005774; C:GO:0005794; C:GO:0005886; P:GO:0006413; C:GO:0009506; C:GO:0022627; P:GO:0042254	P:RNA methylation; F:RNA binding; F:structural constituent of ribosome; F:protein binding; C:cell wall; C:nucleolus; C:vacuolar membrane; C:Golgi apparatus; C:plasma membrane; P:translational initiation; C:plasmodesma; C:cytosolic small ribosomal subunit; P:ribosome biogenesis			G3DSA:1.10.8.50 (GENE3D); IPR001892 (PIRSF); IPR001892 (PFAM); IPR027437 (G3DSA:4.10.910.GENE3D); PTHR10871:SF6 (PANTHER); PTHR10871 (PANTHER); IPR018269 (PROSITE_PATTERNS); IPR001892 (PROSITE_PROFILES); IPR010979 (SUPERFAMILY)	F:GO:0003676; F:GO:0003723; F:GO:0003735; C:GO:0005622; C:GO:0005840; P:GO:0006412	F:nucleic acid binding; F:RNA binding; F:structural constituent of ribosome; C:intracellular; C:ribosome; P:translation
XP_010244583.1	60S ribosomal protein L10-like	Nelumbo nucifera	236	0.93	6e-157	0.96	4	F:GO:0003735; C:GO:0005840; P:GO:0006412; P:GO:0042254	F:structural constituent of ribosome; C:ribosome; P:translation; P:ribosome biogenesis			IPR016180 (PFAM); IPR001197 (TIGRFAM); IPR016180 (G3DSA:3.90.1170.GENE3D); PTHR11726:SF15 (PANTHER); PTHR11726 (PANTHER); IPR018255 (PROSITE_PATTERNS); IPR016180 (SUPERFAMILY)	F:GO:0003735; C:GO:0005622; C:GO:0005840; P:GO:0006412	F:structural constituent of ribosome; C:intracellular; C:ribosome; P:translation
XP_022767334.1	isocitrate dehydrogenase [NAD] catalytic subunit 5, mitochondrial	Durio zibethinus	291	0	0.0	0.96	8	F:GO:0000287; F:GO:0004449; F:GO:0005524; P:GO:0006099; P:GO:0006102; F:GO:0008270; C:GO:0009507; F:GO:0051287	F:magnesium ion binding; F:isocitrate dehydrogenase (NAD+) activity; F:ATP binding; P:tricarboxylic acid cycle; P:isocitrate metabolic process; F:zinc ion binding; C:chloroplast; F:NAD binding	EC:1.1.1.41	Isocitrate dehydrogenase (NAD(+))	IPR004434 (TIGRFAM); IPR024084 (PFAM); IPR024084 (G3DSA:3.40.718.GENE3D); IPR001804 (PANTHER); IPR019818 (PROSITE_PATTERNS); SSF53659 (SUPERFAMILY)	F:GO:0000287; F:GO:0004449; P:GO:0006099; F:GO:0016616; F:GO:0051287; P:GO:0055114	F:magnesium ion binding; F:isocitrate dehydrogenase (NAD+) activity; P:tricarboxylic acid cycle; F:oxidoreductase activity, acting on the CH-OH group of donors, NAD or NADP as acceptor; F:NAD binding; P:oxidation-reduction process
XP_006452110.1	probable NAD(P)H dehydrogenase (quinone) FQR1-like 1	Citrus clementina	203	1	6e-141	0.98	8	C:GO:0005773; C:GO:0005886; P:GO:0006118; P:GO:0009733; F:GO:0010181; F:GO:0016655; P:GO:0045892; P:GO:0055114	C:vacuole; C:plasma membrane; P:obsolete electron transport; P:response to auxin; F:FMN binding; F:oxidoreductase activity, acting on NAD(P)H, quinone or similar compound as acceptor; P:negative regulation of transcription, DNA-templated; P:oxidation-reduction process			IPR010089 (TIGRFAM); IPR005025 (PFAM); IPR029039 (G3DSA:3.40.50.GENE3D); PTHR30546 (PANTHER); IPR008254 (PROSITE_PROFILES); IPR029039 (SUPERFAMILY)	F:GO:0010181; F:GO:0016491; P:GO:0045892	F:FMN binding; F:oxidoreductase activity; P:negative regulation of transcription, DNA-templated
XP_018845049.1	proteasome subunit alpha type-1-A-like	Juglans regia	281	1	0.0	0.9	5	F:GO:0004298; C:GO:0005634; C:GO:0005737; P:GO:0006511; C:GO:0019773	F:threonine-type endopeptidase activity; C:nucleus; C:cytoplasm; P:ubiquitin-dependent protein catabolic process; C:proteasome core complex, alpha-subunit complex	EC:3.4.25	Acting on peptide bonds (peptidases)	IPR000426 (SMART); IPR001353 (PFAM); IPR000426 (PFAM); IPR029055 (G3DSA:3.60.20.GENE3D); PTHR11599:SF12 (PANTHER); PTHR11599 (PANTHER); IPR000426 (PROSITE_PATTERNS); IPR023332 (PROSITE_PROFILES); IPR029055 (SUPERFAMILY)	F:GO:0004175; F:GO:0004298; C:GO:0005839; P:GO:0006511; C:GO:0019773; P:GO:0051603	F:endopeptidase activity; F:threonine-type endopeptidase activity; C:proteasome core complex; P:ubiquitin-dependent protein catabolic process; C:proteasome core complex, alpha-subunit complex; P:proteolysis involved in cellular protein catabolic process
PON92611.1	S-formylglutathione hydrolase	Trema orientalis	235	0.99	3e-160	0.91	11	P:GO:0015947; F:GO:0018738; C:GO:0031410; P:GO:0042572; P:GO:0046294; C:GO:0048046; F:GO:0050253; F:GO:0052689; F:GO:0080030; F:GO:0080031; F:GO:0080032	P:methane metabolic process; F:S-formylglutathione hydrolase activity; C:cytoplasmic vesicle; P:retinol metabolic process; P:formaldehyde catabolic process; C:apoplast; F:retinyl-palmitate esterase activity; F:carboxylic ester hydrolase activity; F:methyl indole-3-acetate esterase activity; F:methyl salicylate esterase activity; F:methyl jasmonate esterase activity	EC:3.1.2.12; EC:3.1.1; EC:3.1.1.1	S-formylglutathione hydrolase; Acting on ester bonds; Carboxylesterase	IPR000801 (PFAM); IPR014186 (TIGRFAM); IPR029058 (G3DSA:3.40.50.GENE3D); IPR014186 (PANTHER); PTHR10061:SF0 (PANTHER); IPR029058 (SUPERFAMILY)	F:GO:0018738; P:GO:0046294	F:S-formylglutathione hydrolase activity; P:formaldehyde catabolic process
XP_023904212.1	soluble inorganic pyrophosphatase-like	Quercus suber	201	1	8e-132	0.9	5	F:GO:0000287; F:GO:0004427; C:GO:0005737; P:GO:0006119; C:GO:0016020	F:magnesium ion binding; F:inorganic diphosphatase activity; C:cytoplasm; P:oxidative phosphorylation; C:membrane	EC:3.6.1.1	Inorganic diphosphatase	IPR008162 (G3DSA:3.90.80.GENE3D); IPR008162 (PFAM); PTHR10286:SF13 (PANTHER); IPR008162 (PANTHER); IPR008162 (PROSITE_PATTERNS); IPR008162 (SUPERFAMILY)	F:GO:0000287; F:GO:0004427; C:GO:0005737; P:GO:0006796	F:magnesium ion binding; F:inorganic diphosphatase activity; C:cytoplasm; P:phosphate-containing compound metabolic process
XP_015867057.1	gamma aminobutyrate transaminase 3, chloroplastic-like	Ziziphus jujuba	193	0.99	8e-126	0.89	17	P:GO:0000051; F:GO:0003992; C:GO:0005739; C:GO:0005886; P:GO:0006540; P:GO:0006979; F:GO:0008270; P:GO:0009450; P:GO:0009865; P:GO:0010033; P:GO:0010154; P:GO:0010183; P:GO:0019484; F:GO:0030170; F:GO:0034387; P:GO:0046686; F:GO:0050897	P:obsolete urea cycle intermediate metabolic process; F:N2-acetyl-L-ornithine:2-oxoglutarate 5-aminotransferase activity; C:mitochondrion; C:plasma membrane; P:glutamate decarboxylation to succinate; P:response to oxidative stress; F:zinc ion binding; P:gamma-aminobutyric acid catabolic process; P:pollen tube adhesion; P:response to organic substance; P:fruit development; P:pollen tube guidance; …	EC:2.6.1.11	Acetylornithine transaminase	IPR005814 (PFAM); IPR015421 (G3DSA:3.40.640.GENE3D); IPR015422 (G3DSA:3.90.1150.GENE3D); IPR005814 (PANTHER); PTHR11986:SF90 (PANTHER); IPR015424 (SUPERFAMILY)	F:GO:0003824; F:GO:0008483; F:GO:0030170	F:catalytic activity; F:transaminase activity; F:pyridoxal phosphate binding
XP_018812168.1	proteasome subunit beta type-2-A-like	Juglans regia	208	0.98	3e-142	0.94	5	F:GO:0004298; C:GO:0005634; C:GO:0005737; C:GO:0005839; P:GO:0051603	F:threonine-type endopeptidase activity; C:nucleus; C:cytoplasm; C:proteasome core complex; P:proteolysis involved in cellular protein catabolic process	EC:3.4.25	Acting on peptide bonds (peptidases)	IPR029055 (G3DSA:3.60.20.GENE3D); IPR001353 (PFAM); PTHR11599:SF6 (PANTHER); PTHR11599 (PANTHER); IPR016050 (PROSITE_PATTERNS); IPR023333 (PROSITE_PROFILES); IPR029055 (SUPERFAMILY)	F:GO:0004175; F:GO:0004298; C:GO:0005839; P:GO:0051603	F:endopeptidase activity; F:threonine-type endopeptidase activity; C:proteasome core complex; P:proteolysis involved in cellular protein catabolic process
XP_023889612.1	proteasome subunit alpha type-6	Quercus suber	246	1	9e-179	0.97	5	F:GO:0004298; C:GO:0005634; P:GO:0006511; C:GO:0019773; C:GO:0022626	F:threonine-type endopeptidase activity; C:nucleus; P:ubiquitin-dependent protein catabolic process; C:proteasome core complex, alpha-subunit complex; C:cytosolic ribosome	EC:3.4.25	Acting on peptide bonds (peptidases)	IPR000426 (SMART); IPR000426 (PFAM); IPR029055 (G3DSA:3.60.20.GENE3D); IPR001353 (PFAM); PTHR11599:SF11 (PANTHER); PTHR11599 (PANTHER); IPR000426 (PROSITE_PATTERNS); IPR023332 (PROSITE_PROFILES); IPR029055 (SUPERFAMILY)	F:GO:0004175; F:GO:0004298; C:GO:0005839; P:GO:0006511; C:GO:0019773; P:GO:0051603	F:endopeptidase activity; F:threonine-type endopeptidase activity; C:proteasome core complex; P:ubiquitin-dependent protein catabolic process; C:proteasome core complex, alpha-subunit complex; P:proteolysis involved in cellular protein catabolic process
XP_018811090.1	mitochondrial-processing peptidase subunit alpha-like isoform X2	Juglans regia	206	1	7e-122	0.91	3	F:GO:0004222; P:GO:0006508; F:GO:0046872	F:metalloendopeptidase activity; P:proteolysis; F:metal ion binding	EC:3.4.24	Acting on peptide bonds (peptidases)	IPR007863 (PFAM); IPR011237 (G3DSA:3.30.830.GENE3D); PTHR11851 (PANTHER); PTHR11851:SF145 (PANTHER); IPR011249 (SUPERFAMILY)	F:GO:0003824; F:GO:0046872	F:catalytic activity; F:metal ion binding
XP_018841784.1	serine--tRNA ligase-like isoform X2	juglans regia	470	0.95	0.0	0.84	12	F:GO:0004828; F:GO:0005524; C:GO:0005829; P:GO:0006094; P:GO:0006096; P:GO:0006434; P:GO:0006499; P:GO:0006544; P:GO:0006563; P:GO:0006566; P:GO:0009165; P:GO:0009651	F:serine-tRNA ligase activity; F:ATP binding; C:cytosol; P:gluconeogenesis; P:glycolytic process; P:seryl-tRNA aminoacylation; P:N-terminal protein myristoylation; P:glycine metabolic process; P:L-serine metabolic process; P:threonine metabolic process; P:nucleotide biosynthetic process; P:response to salt stress	EC:6.1.1.11	Serine--tRNA ligase	Coil (COILS); IPR002317 (PRINTS); IPR015866 (G3DSA:1.10.287.GENE3D); IPR015866 (PFAM); IPR002317 (TIGRFAM); IPR002314 (PFAM); G3DSA:3.30.930.10 (GENE3D); IPR002317 (PIRSF); IPR002317 (PANTHER); PTHR11778:SF7 (PANTHER); IPR006195 (PROSITE_PROFILES); IPR010978 (SUPERFAMILY); SSF55681 (SUPERFAMILY)	F:GO:0000166; F:GO:0004812; F:GO:0004828; F:GO:0005524; C:GO:0005737; P:GO:0006418; P:GO:0006434	F:nucleotide binding; F:aminoacyl-tRNA ligase activity; F:serine-tRNA ligase activity; F:ATP binding; C:cytoplasm; P:tRNA aminoacylation for protein translation; P:seryl-tRNA aminoacylation
XP_018807308.1	probable glutathione S-transferase	Juglans regia	236	0.9	8e-119	0.74	4	F:GO:0004364; F:GO:0005515; P:GO:0006749; P:GO:0006803	F:glutathione transferase activity; F:protein binding; P:glutathione metabolic process; P:obsolete glutathione conjugation reaction	EC:2.5.1.18	Glutathione transferase	IPR004045 (PFAM); IPR010987 (G3DSA:1.20.1050.GENE3D); IPR004046 (PFAM); IPR012336 (G3DSA:3.40.30.GENE3D); PTHR11260:SF195 (PANTHER); PTHR11260 (PANTHER); IPR004045 (PROSITE_PROFILES); IPR010987 (PROSITE_PROFILES); IPR012336 (SUPERFAMILY); IPR010987 (SUPERFAMILY)	F:GO:0005515	F:protein binding
XP_023876037.1	translationally-controlled tumor homolog	Quercus suber	168	1	2e-111	0.93	1	P:GO:0008150	P:biological_process			IPR018105 (PRINTS); IPR011323 (G3DSA:2.170.150.GENE3D); IPR018105 (PFAM); IPR018105 (PANTHER); IPR018103 (PROSITE_PATTERNS); IPR018103 (PROSITE_PATTERNS); IPR011057 (SUPERFAMILY)	no GO terms	no GO terms
XP_002311115.1	40S ribosomal protein S12	Populus trichocarpa	134	1	2e-88	0.94	5	F:GO:0003735; C:GO:0005730; P:GO:0006412; C:GO:0022627; P:GO:0042254	F:structural constituent of ribosome; C:nucleolus; P:translation; C:cytosolic small ribosomal subunit; P:ribosome biogenesis			IPR005680 (TIGRFAM); IPR006032 (PIRSF); IPR006032 (PFAM); IPR012340 (G3DSA:2.40.50.GENE3D); PTHR11652:SF16 (PANTHER); IPR006032 (PANTHER); IPR006032 (PROSITE_PATTERNS); IPR012340 (SUPERFAMILY)	F:GO:0003735; C:GO:0005622; C:GO:0005840; P:GO:0006412; C:GO:0015935	F:structural constituent of ribosome; C:intracellular; C:ribosome; P:translation; C:small ribosomal subunit
XP_018814537.1	Triosephosphate isomerase, cytosolic	Juglans regia	254	1	2e-172	0.93	31	F:GO:0004807; F:GO:0005507; C:GO:0005618; C:GO:0005739; C:GO:0005774; C:GO:0005829; C:GO:0005886; P:GO:0006000; P:GO:0006013; P:GO:0006020; P:GO:0006094; P:GO:0006096; P:GO:0006098; P:GO:0006833; P:GO:0006972; P:GO:0007030; P:GO:0009060; P:GO:0009266; C:GO:0009506; C:GO:0009570; P:GO:0009651; P:GO:0009853; P:GO:0010043; P:GO:0015976; P:GO:0019344; P:GO:0043161; P:GO:0046486; P:GO:0046686; C:GO:00…	F:triose-phosphate isomerase activity; F:copper ion binding; C:cell wall; C:mitochondrion; C:vacuolar membrane; C:cytosol; C:plasma membrane; P:fructose metabolic process; P:mannose metabolic process; P:inositol metabolic process; P:gluconeogenesis; P:glycolytic process; P:pentose-phosphate shunt; P:water transport; P:hyperosmotic response; P:Golgi organization; P:aerobic respiration; P:response …	EC:5.3.1.1	Triose-phosphate isomerase	IPR000652 (TIGRFAM); IPR000652 (PFAM); IPR013785 (G3DSA:3.20.20.GENE3D); PTHR21139:SF6 (PANTHER); IPR000652 (PANTHER); IPR020861 (PROSITE_PATTERNS); IPR022896 (HAMAP); IPR000652 (PROSITE_PROFILES); IPR000652 (SUPERFAMILY)	F:GO:0003824; F:GO:0004807; P:GO:0006096; P:GO:0008152	F:catalytic activity; F:triose-phosphate isomerase activity; P:glycolytic process; P:metabolic process
PIN17450.1	phosphoglycerate mutase	Handroanthus impetiginosus	347	0.99	0.0	0.92	11	F:GO:0004619; C:GO:0005740; C:GO:0005829; C:GO:0005886; P:GO:0006094; P:GO:0006096; P:GO:0009409; C:GO:0009507; F:GO:0030145; P:GO:0046686; C:GO:0048046	F:phosphoglycerate mutase activity; C:mitochondrial envelope; C:cytosol; C:plasma membrane; P:gluconeogenesis; P:glycolytic process; P:response to cold; C:chloroplast; F:manganese ion binding; P:response to cadmium ion; C:apoplast	EC:5.4.2.1	Intramolecular transferases	IPR006124 (PFAM); IPR017849 (G3DSA:3.40.720.GENE3D); IPR011258 (PFAM); IPR011258 (G3DSA:3.40.1450.GENE3D); PTHR31637 (PANTHER); PTHR31637:SF3 (PANTHER); IPR017850 (SUPERFAMILY)	F:GO:0003824; F:GO:0004619; C:GO:0005737; P:GO:0006007; P:GO:0008152; F:GO:0030145; F:GO:0046872	F:catalytic activity; F:phosphoglycerate mutase activity; C:cytoplasm; P:glucose catabolic process; P:metabolic process; F:manganese ion binding; F:metal ion binding
XP_023914848.1	Stem-specific TSJT1	Quercus suber	236	1	1e-154	0.89						IPR029055 (G3DSA:3.60.20.GENE3D); IPR024286 (PFAM); PTHR11772:SF18 (PANTHER); PTHR11772 (PANTHER); IPR029055 (SUPERFAMILY)	no GO terms	no GO terms
XP_010025353.1	Glyceraldehyde-3-phosphate dehydrogenase, cytosolic	Eucaliptus grandis	360	0.93	0.0	0.93	5	P:GO:0006006; F:GO:0016620; F:GO:0050661; F:GO:0051287; P:GO:0055114	P:glucose metabolic process; F:oxidoreductase activity, acting on the aldehyde or oxo group of donors, NAD or NADP as acceptor; F:NADP binding; F:NAD binding; P:oxidation-reduction process			IPR020831 (PRINTS); IPR020828 (SMART); IPR020828 (PFAM); IPR020829 (PFAM); IPR020831 (PIRSF); G3DSA:3.30.360.10 (GENE3D); G3DSA:3.40.50.720 (GENE3D); IPR006424 (TIGRFAM); PTHR10836:SF59 (PANTHER); IPR020831 (PANTHER); IPR020830 (PROSITE_PATTERNS); SIGNAL_PEPTIDE_C_REGION (PHOBIUS); SIGNAL_PEPTIDE_H_REGION (PHOBIUS); SIGNAL_PEPTIDE_N_REGION (PHOBIUS); SIGNAL_PEPTIDE (PHOBIUS); NON_CYTOPLASMIC_DOMA…	P:GO:0006006; F:GO:0016620; F:GO:0050661; F:GO:0051287; P:GO:0055114	P:glucose metabolic process; F:oxidoreductase activity, acting on the aldehyde or oxo group of donors, NAD or NADP as acceptor; F:NADP binding; F:NAD binding; P:oxidation-reduction process
XP_023881864.1	fructose-bisphosphate aldolase 6, cytosolic	Quercus suber	383	0.93	0.0	0.94	8	F:GO:0004332; P:GO:0006000; P:GO:0006013; P:GO:0006020; P:GO:0006094; P:GO:0006096; P:GO:0006098; P:GO:0015976	F:fructose-bisphosphate aldolase activity; P:fructose metabolic process; P:mannose metabolic process; P:inositol metabolic process; P:gluconeogenesis; P:glycolytic process; P:pentose-phosphate shunt; P:carbon utilization	EC:4.1.2.13	Fructose-bisphosphate aldolase	IPR013785 (G3DSA:3.20.20.GENE3D); IPR000741 (PFAM); PTHR11627 (PANTHER); IPR029768 (PROSITE_PATTERNS); SSF51569 (SUPERFAMILY)	F:GO:0003824; F:GO:0004332; P:GO:0006096	F:catalytic activity; F:fructose-bisphosphate aldolase activity; P:glycolytic process
BAD95251.1	Vacuolar-type H+-ATPase subunit B2	Arabidopsis thaliana	190	0.99	8e-136	0.99	19	F:GO:0005524; C:GO:0005774; C:GO:0005794; C:GO:0005886; P:GO:0006094; P:GO:0006098; P:GO:0006119; P:GO:0009651; C:GO:0009941; P:GO:0010498; P:GO:0015986; P:GO:0015991; C:GO:0033180; C:GO:0045259; F:GO:0046933; F:GO:0046961; F:GO:0051015; P:GO:0051017; P:GO:0051693	F:ATP binding; C:vacuolar membrane; C:Golgi apparatus; C:plasma membrane; P:gluconeogenesis; P:pentose-phosphate shunt; P:oxidative phosphorylation; P:response to salt stress; C:chloroplast envelope; P:proteasomal protein catabolic process; P:ATP synthesis coupled proton transport; P:ATP hydrolysis coupled proton transport; C:proton-transporting V-type ATPase, V1 domain; C:proton-transporting ATP…			IPR000194 (PFAM); IPR027417 (G3DSA:3.40.50.GENE3D); IPR000793 (PFAM); PTHR15184 (PANTHER); PTHR15184:SF52 (PANTHER); IPR020003 (PROSITE_PATTERNS); IPR027417 (SUPERFAMILY)	F:GO:0005524; P:GO:0015991; C:GO:0033178; F:GO:0042626	F:ATP binding; P:ATP hydrolysis coupled proton transport; C:proton-transporting two-sector ATPase complex, catalytic domain; F:ATPase activity, coupled to transmembrane movement of substances
XP_018826572.1	40S ribosomal protein S9-2-like	Juglans regia	212	0.92	4e-141	0.98	5	F:GO:0003735; P:GO:0006412; C:GO:0015935; F:GO:0019843; P:GO:0042254	F:structural constituent of ribosome; P:translation; C:small ribosomal subunit; F:rRNA binding; P:ribosome biogenesis			IPR002942 (SMART); IPR002942 (PFAM); IPR002942 (G3DSA:3.10.290.GENE3D); IPR001912 (PFAM); IPR005710 (TIGRFAM); IPR022801 (PANTHER); PTHR11831:SF13 (PANTHER); IPR018079 (PROSITE_PATTERNS); IPR002942 (PROSITE_PROFILES); SSF55174 (SUPERFAMILY)	F:GO:0003723; F:GO:0003735; C:GO:0005622; P:GO:0006412; C:GO:0015935; F:GO:0019843	F:RNA binding; F:structural constituent of ribosome; C:intracellular; P:translation; C:small ribosomal subunit; F:rRNA binding
XP_018816612.1	6-phosphogluconate dehydrogenase, decarboxylating 3-like	Juglans regia	179	0.98	6e-119	0.92	4	F:GO:0004616; P:GO:0006098; P:GO:0019521; F:GO:0050661	F:phosphogluconate dehydrogenase (decarboxylating) activity; P:pentose-phosphate shunt; P:D-gluconate metabolic process; F:NADP binding	EC:1.1.1.44	Phosphogluconate dehydrogenase (NADP(+)-dependent, decarboxylating)	IPR013328 (G3DSA:1.10.1040.GENE3D); IPR006114 (PFAM); IPR012284 (G3DSA:1.20.5.GENE3D); PTHR11811 (PANTHER); PTHR11811:SF33 (PANTHER); IPR008927 (SUPERFAMILY)	F:GO:0004616; P:GO:0006098; F:GO:0016491; F:GO:0050661; P:GO:0055114	F:phosphogluconate dehydrogenase (decarboxylating) activity; P:pentose-phosphate shunt; F:oxidoreductase activity; F:NADP binding; P:oxidation-reduction process
